# Supplementary material for: Unveiling the intricate causal nexus between pancreatic cancer and peripheral metabolites through a comprehensive bidirectional two-sample Mendelian randomization analysis
Source: Front Mol Biosci. 2023 Oct 25;10:1279157. doi: 10.3389/fmolb.2023.1279157 (PMC10634252; doi:10.3389/fmolb.2023.1279157)
Supplement: Supplementary file 1 [file Table2.XLSX]

## Sheet: Sheet 1
exposure	id.outcome	Metabolites	method	OR (95% CI)	pval	Q	Q_pval	Egger_intercept	Intercep_pval	MR-PRESSO
FinnGen_C3_PANCREAS_EXALLC	met-a-343	Guanosine	MR Egger	0.83 (0.09- 7.30)	0.874112	4.53166	0.209484	0.0499677	0.849786	-
			Weighted median	1.02 (0.98- 1.07)	0.299387
			Maximum likelihood	1.04 (1.01- 1.08)	0.024108
			Inverse variance weighted	1.04 (1.00- 1.08)	0.0350859	4.59593	0.331324
FinnGen_C3_PANCREAS_EXALLC	met-a-346	Ursodeoxycholate	MR Egger	3.98 (0.36-44.01)	0.342415	2.36426	0.500323	-0.312098	0.326272	-
			Weighted median	0.95 (0.91- 0.99)	0.022448
			Maximum likelihood	0.94 (0.91- 0.98)	0.00129981
			Inverse variance weighted	0.95 (0.92- 0.98)	0.000893848	3.73466	0.443105
FinnGen_C3_PANCREAS_EXALLC	met-a-368	Beta-hydroxyisovalerate	MR Egger	0.72 (0.20- 2.63)	0.653682	4.66835	0.197757	0.0665456	0.674763	-
			Weighted median	0.98 (0.96- 0.99)	0.00285896
			Maximum likelihood	0.98 (0.96- 0.99)	0.00103457
			Inverse variance weighted	0.98 (0.96- 0.99)	0.00254966	5.0022	0.287071
FinnGen_C3_PANCREAS_EXALLC	met-a-432	Aspartylphenylalanine	MR Egger	3.08 (0.50-18.88)	0.310143	0.941549	0.815391	-0.25279	0.297103	-
			Weighted median	0.97 (0.94- 1.01)	0.107334
			Maximum likelihood	0.96 (0.94- 0.99)	0.00494855
			Inverse variance weighted	0.96 (0.94- 0.99)	0.00416571	2.52647	0.639902
FinnGen_C3_PANCREAS_EXALLC	met-a-479	Propionylcarnitine	MR Egger	1.58 (0.65- 3.81)	0.386345	0.7558	0.860007	-0.101707	0.374978	-
			Weighted median	0.98 (0.97- 1.00)	0.0327004
			Maximum likelihood	0.99 (0.98- 1.00)	0.0401231
			Inverse variance weighted	0.99 (0.98- 1.00)	0.0380755	1.83642	0.765813
FinnGen_C3_PANCREAS_EXALLC	met-a-485	X-02269	MR Egger	0.39 (0.02- 6.56)	0.561343	4.51408	0.211038	0.211839	0.54639	-
			Weighted median	1.03 (0.98- 1.08)	0.186854
			Maximum likelihood	1.04 (1.01- 1.08)	0.022314
			Inverse variance weighted	1.04 (1.00- 1.08)	0.0444566	5.20574	0.266831
FinnGen_C3_PANCREAS_EXALLC	met-a-558	1-arachidonoylglycerophosphocholine*	MR Egger	1.15 (0.34- 3.94)	0.838399	3.45467	0.326689	-0.0256984	0.862531	-
			Weighted median	1.02 (1.00- 1.04)	0.0681724
			Maximum likelihood	1.02 (1.01- 1.04)	0.00651139
			Inverse variance weighted	1.02 (1.01- 1.04)	0.0048864	3.49557	0.478552
FinnGen_C3_PANCREAS_EXALLC	met-a-561	X-12007	MR Egger	3.13 (0.18-53.81)	0.488448	0.111034	0.990481	-0.236979	0.506926	-
			Weighted median	1.05 (0.99- 1.10)	0.106205
			Maximum likelihood	1.05 (1.01- 1.10)	0.0214586
			Inverse variance weighted	1.05 (1.01- 1.10)	0.0187055	0.675807	0.954279
FinnGen_C3_PANCREAS_EXALLC	met-a-603	1-docosahexaenoylglycerophosphocholine*	MR Egger	0.99 (0.27- 3.67)	0.993836	3.22919	0.35762	0.00499396	0.974642	-
			Weighted median	1.02 (1.00- 1.04)	0.0799281
			Maximum likelihood	1.02 (1.00- 1.04)	0.0447021
			Inverse variance weighted	1.02 (1.00- 1.03)	0.0442222	3.23047	0.520023
FinnGen_C3_PANCREAS_EXALLC	met-a-632	X-12544	MR Egger	0.48 (0.01-20.77)	0.729768	5.08055	0.165993	0.165544	0.717481	-
			Weighted median	1.04 (1.00- 1.08)	0.0716895
			Maximum likelihood	1.04 (1.00- 1.07)	0.0252005
			Inverse variance weighted	1.04 (1.00- 1.07)	0.0499425	5.34836	0.253383
FinnGen_C3_PANCREAS_EXALLC	met-a-666	X-12847	MR Egger	1.27 (0.12-13.73)	0.855962	1.5644	0.667488	-0.0592589	0.836591	-
			Weighted median	0.96 (0.93- 1.00)	0.0474585
			Maximum likelihood	0.97 (0.94- 1.00)	0.0451723
			Inverse variance weighted	0.97 (0.94- 1.00)	0.0434341	1.61493	0.806106
FinnGen_C3_PANCREAS_EXALLC	met-a-672	Isovalerate	MR Egger	0.90 (0.33- 2.43)	0.843693	4.51365	0.211076	0.0202245	0.866778	-
			Weighted median	0.99 (0.97- 1.01)	0.220437
			Maximum likelihood	0.98 (0.97- 1.00)	0.025123
			Inverse variance weighted	0.98 (0.97- 1.00)	0.0357161	4.5638	0.335049
FinnGen_C3_PANCREAS_EXALLC	met-a-690	2-linoleoylglycerophosphocholine*	MR Egger	0.57 (0.14- 2.29)	0.484479	4.8098	0.186266	0.127462	0.470287	-
			Weighted median	1.02 (1.00- 1.04)	0.0617262
			Maximum likelihood	1.02 (1.01- 1.04)	0.0107067
			Inverse variance weighted	1.02 (1.00- 1.04)	0.0332716	5.89868	0.206844
FinnGen_C3_PANCREAS_EXALLC	met-a-695	X-13553	MR Egger	1.05 (0.39- 2.82)	0.932446	2.29974	0.51257	-0.0140021	0.906507	-
			Weighted median	0.98 (0.96- 1.00)	0.106851
			Maximum likelihood	0.98 (0.97- 1.00)	0.0264523
			Inverse variance weighted	0.98 (0.97- 1.00)	0.0249935	2.31604	0.677851
FinnGen_C3_PANCREAS_EXALLC	met-c-873	Isoleucine	MR Egger	1.02 (0.92- 1.12)	0.731852	5.15265	0.64134	0.00412223	0.741763	-
			Weighted median	1.03 (0.99- 1.07)	0.170866
			Maximum likelihood	1.03 (1.00- 1.07)	0.0423364
			Inverse variance weighted	1.03 (1.00- 1.07)	0.0380893	5.27021	0.728343
FinnGen_C3_PANCREAS_EXALLC	met-c-940	Valine	MR Egger	1.03 (0.93- 1.13)	0.623216	5.3106	0.622117	0.00427628	0.733237	-
			Weighted median	1.04 (1.00- 1.09)	0.0682037
			Maximum likelihood	1.04 (1.01- 1.08)	0.0101879
			Inverse variance weighted	1.04 (1.01- 1.08)	0.00927134	5.43643	0.710072
FinnGen_C3_PANCREAS_EXALLC	met-d-Pyruvate	Pyruvate	MR Egger	1.01 (0.96- 1.05)	0.831461	13.7293	0.0891002	0.0041132	0.517715	-
			Weighted median	1.01 (0.99- 1.03)	0.366502
			Maximum likelihood	1.02 (1.01- 1.04)	0.00401306
			Inverse variance weighted	1.02 (1.00- 1.04)	0.0255272	14.515	0.105148
