# Supplementary material for: Unveiling the intricate causal nexus between pancreatic cancer and peripheral metabolites through a comprehensive bidirectional two-sample Mendelian randomization analysis
Source: Front Mol Biosci. 2023 Oct 25;10:1279157. doi: 10.3389/fmolb.2023.1279157 (PMC10634252; doi:10.3389/fmolb.2023.1279157)
Supplement: Supplementary file 2 [file Table3.XLSX]

## Sheet: main
id.exposure

## Sheet: Assumption13
SNP

## Sheet: pleiotropy
id.exposure

## Sheet: heterogeneity
id.exposure

## Sheet: leaveone
exposure

## Sheet: MR PRESSO
id
