# Supplementary material for: Unveiling the intricate causal nexus between pancreatic cancer and peripheral metabolites through a comprehensive bidirectional two-sample Mendelian randomization analysis
Source: Front Mol Biosci. 2023 Oct 25;10:1279157. doi: 10.3389/fmolb.2023.1279157 (PMC10634252; doi:10.3389/fmolb.2023.1279157)
Supplement: Supplementary file 7 [file Table4.XLSX]

## Sheet: Sheet 1
exposure	Metabolites	outcome	method	OR (95% CI)	pval	Q	Q_pval	Egger_intercept	Intercep_pval	MR-PRESSO
1-arachidonoylglycerophosphocholine* || id:met-a-558	1-arachidonoylglycerophosphocholine*	FinnGen_C3_PANCREAS_EXALLC	MR Egger	0.52 (0.04-6.800000e+00)	0.705042	0.017219	0.8956	-0.030762	0.63736	-
		FinnGen_C3_PANCREAS_EXALLC	Weighted median	0.25 (0.06-9.800000e-01)	0.0464697
		FinnGen_C3_PANCREAS_EXALLC	Maximum likelihood	0.25 (0.07-9.500000e-01)	0.041583
		FinnGen_C3_PANCREAS_EXALLC	Inverse variance weighted	0.25 (0.07-9.400000e-01)	0.0408488	0.427398	0.807591
1-arachidonoylglycerophosphoinositol* || id:met-a-634	1-arachidonoylglycerophosphoinositol*	FinnGen_C3_PANCREAS_EXALLC	MR Egger	0.10 (0.00-4.911000e+01)	0.545827	0.825266	0.661905	0.0163325	0.873207	-
		FinnGen_C3_PANCREAS_EXALLC	Weighted median	0.15 (0.02-9.700000e-01)	0.045945
		FinnGen_C3_PANCREAS_EXALLC	Maximum likelihood	0.18 (0.04-8.700000e-01)	0.0327174
		FinnGen_C3_PANCREAS_EXALLC	Inverse variance weighted	0.18 (0.04-8.600000e-01)	0.0317012	0.857944	0.835563
22:6, docosahexaenoic acid || id:met-c-852	22:6, docosahexaenoic acid	FinnGen_C3_PANCREAS_EXALLC	MR Egger	0.81 (0.18-3.740000e+00)	0.800273	3.94557	0.413422	-0.0282696	0.779222	-
		FinnGen_C3_PANCREAS_EXALLC	Weighted median	0.60 (0.38-9.700000e-01)	0.035981
		FinnGen_C3_PANCREAS_EXALLC	Maximum likelihood	0.64 (0.44-9.200000e-01)	0.0173886
		FinnGen_C3_PANCREAS_EXALLC	Inverse variance weighted	0.64 (0.45-9.200000e-01)	0.0170814	4.03548	0.544318
3-Hydroxybutyrate || id:met-d-bOHbutyrate	3-Hydroxybutyrate	FinnGen_C3_PANCREAS_EXALLC	MR Egger	0.63 (0.12-3.300000e+00)	0.597724	9.99045	0.694715	-0.0146806	0.710302	-
		FinnGen_C3_PANCREAS_EXALLC	Weighted median	0.46 (0.21-1.010000e+00)	0.0522722
		FinnGen_C3_PANCREAS_EXALLC	Maximum likelihood	0.48 (0.26-8.800000e-01)	0.0171841
		FinnGen_C3_PANCREAS_EXALLC	Inverse variance weighted	0.47 (0.26-8.600000e-01)	0.0139109	10.1346	0.752277
Acetoacetate || id:met-d-Acetoacetate	Acetoacetate	FinnGen_C3_PANCREAS_EXALLC	MR Egger	0.55 (0.03-1.147000e+01)	0.717747	4.16342	0.526136	-0.0174282	0.809819	-
		FinnGen_C3_PANCREAS_EXALLC	Weighted median	0.53 (0.18-1.590000e+00)	0.257161
		FinnGen_C3_PANCREAS_EXALLC	Maximum likelihood	0.38 (0.15-9.200000e-01)	0.0313075
		FinnGen_C3_PANCREAS_EXALLC	Inverse variance weighted	0.38 (0.16-9.200000e-01)	0.0314482	4.22779	0.645881
Cholesterol esters in large HDL || id:met-c-875	Cholesterol esters in large HDL	FinnGen_C3_PANCREAS_EXALLC	MR Egger	1.61 (0.96-2.680000e+00)	0.0960257	9.27932	0.596127	-0.0351889	0.373276	-
		FinnGen_C3_PANCREAS_EXALLC	Weighted median	1.36 (1.03-1.790000e+00)	0.0303531
		FinnGen_C3_PANCREAS_EXALLC	Maximum likelihood	1.29 (1.05-1.600000e+00)	0.0168276
		FinnGen_C3_PANCREAS_EXALLC	Inverse variance weighted	1.29 (1.05-1.590000e+00)	0.0174706	10.1407	0.60362
Concentration of chylomicrons and largest VLDL particles || id:met-c-958	Concentration of chylomicrons and largest VLDL particles	FinnGen_C3_PANCREAS_EXALLC	MR Egger	0.39 (0.10-1.470000e+00)	0.220875	2.95084	0.707564	0.0605775	0.470257	-
		FinnGen_C3_PANCREAS_EXALLC	Weighted median	0.68 (0.43-1.090000e+00)	0.112016
		FinnGen_C3_PANCREAS_EXALLC	Maximum likelihood	0.64 (0.44-9.400000e-01)	0.0230613
		FinnGen_C3_PANCREAS_EXALLC	Inverse variance weighted	0.64 (0.44-9.400000e-01)	0.0226665	3.56048	0.735907
Free cholesterol in large HDL || id:met-c-876	Free cholesterol in large HDL	FinnGen_C3_PANCREAS_EXALLC	MR Egger	1.77 (1.08-2.900000e+00)	0.0416067	10.1731	0.679719	-0.0494773	0.155147	-
		FinnGen_C3_PANCREAS_EXALLC	Weighted median	1.34 (1.02-1.770000e+00)	0.0342743
		FinnGen_C3_PANCREAS_EXALLC	Maximum likelihood	1.26 (1.02-1.560000e+00)	0.032837
		FinnGen_C3_PANCREAS_EXALLC	Inverse variance weighted	1.25 (1.02-1.550000e+00)	0.0357807	12.451	0.570132
Free cholesterol in large VLDL || id:met-c-888	Free cholesterol in large VLDL	FinnGen_C3_PANCREAS_EXALLC	MR Egger	0.66 (0.28-1.550000e+00)	0.366136	1.53189	0.992165	0.0148261	0.784488	-
		FinnGen_C3_PANCREAS_EXALLC	Weighted median	0.74 (0.51-1.070000e+00)	0.106081
		FinnGen_C3_PANCREAS_EXALLC	Maximum likelihood	0.74 (0.55-9.900000e-01)	0.0440449
		FinnGen_C3_PANCREAS_EXALLC	Inverse variance weighted	0.74 (0.55-9.900000e-01)	0.0434415	1.61188	0.996229
Leucine || id:met-a-306	Leucine	FinnGen_C3_PANCREAS_EXALLC	MR Egger	0.00 (0.00-1.219057e+07)	0.446908	6.15388	0.724424	0.0892022	0.280319	-
		FinnGen_C3_PANCREAS_EXALLC	Weighted median	38.40 (0.12-1.221568e+04)	0.214679
		FinnGen_C3_PANCREAS_EXALLC	Maximum likelihood	131.03 (1.52-1.127139e+04)	0.0319414
		FinnGen_C3_PANCREAS_EXALLC	Inverse variance weighted	114.74 (1.42-9.266700e+03)	0.0342811	7.47324	0.68014
Omega-3 fatty acids || id:met-c-855	Omega-3 fatty acids	FinnGen_C3_PANCREAS_EXALLC	MR Egger	0.84 (0.26-2.680000e+00)	0.778119	0.840815	0.932894	-0.0307195	0.695959	-
		FinnGen_C3_PANCREAS_EXALLC	Weighted median	0.65 (0.43-9.700000e-01)	0.0338707
		FinnGen_C3_PANCREAS_EXALLC	Maximum likelihood	0.66 (0.47-9.200000e-01)	0.0133037
		FinnGen_C3_PANCREAS_EXALLC	Inverse variance weighted	0.66 (0.47-9.100000e-01)	0.0126845	1.01735	0.961155
Phospholipids in very large VLDL || id:met-c-951	Phospholipids in very large VLDL	FinnGen_C3_PANCREAS_EXALLC	MR Egger	0.60 (0.21-1.710000e+00)	0.37115	1.57243	0.979696	0.0193679	0.747232	-
		FinnGen_C3_PANCREAS_EXALLC	Weighted median	0.69 (0.46-1.040000e+00)	0.0785925
		FinnGen_C3_PANCREAS_EXALLC	Maximum likelihood	0.71 (0.51-9.900000e-01)	0.0429684
		FinnGen_C3_PANCREAS_EXALLC	Inverse variance weighted	0.71 (0.51-9.900000e-01)	0.0424829	1.68484	0.989197
Total cholesterol in large HDL || id:met-c-874	Total cholesterol in large HDL	FinnGen_C3_PANCREAS_EXALLC	MR Egger	1.80 (1.10-2.960000e+00)	0.0383026	9.91244	0.623642	-0.0534002	0.144487	-
		FinnGen_C3_PANCREAS_EXALLC	Weighted median	1.34 (1.02-1.780000e+00)	0.0372129
		FinnGen_C3_PANCREAS_EXALLC	Maximum likelihood	1.26 (1.02-1.560000e+00)	0.0305548
		FinnGen_C3_PANCREAS_EXALLC	Inverse variance weighted	1.26 (1.02-1.560000e+00)	0.0312273	12.3493	0.49923
Total lipids in chylomicrons and largest VLDL particles || id:met-c-957	Total lipids in chylomicrons and largest VLDL particles	FinnGen_C3_PANCREAS_EXALLC	MR Egger	0.62 (0.19-1.990000e+00)	0.444456	1.65882	0.976297	0.0076184	0.901785	-
		FinnGen_C3_PANCREAS_EXALLC	Weighted median	0.62 (0.40-9.700000e-01)	0.0358886
		FinnGen_C3_PANCREAS_EXALLC	Maximum likelihood	0.66 (0.46-9.500000e-01)	0.023726
		FinnGen_C3_PANCREAS_EXALLC	Inverse variance weighted	0.66 (0.46-9.500000e-01)	0.0234315	1.67519	0.989403
Total lipids in very large VLDL || id:met-c-949	Total lipids in very large VLDL	FinnGen_C3_PANCREAS_EXALLC	MR Egger	0.62 (0.21-1.850000e+00)	0.419865	1.8102	0.936301	0.0157416	0.811286	-
		FinnGen_C3_PANCREAS_EXALLC	Weighted median	0.68 (0.45-1.040000e+00)	0.0761674
		FinnGen_C3_PANCREAS_EXALLC	Maximum likelihood	0.70 (0.50-9.900000e-01)	0.046084
		FinnGen_C3_PANCREAS_EXALLC	Inverse variance weighted	0.70 (0.50-9.900000e-01)	0.0455166	1.87246	0.966561
Triglycerides in very large VLDL || id:met-c-952	Triglycerides in very large VLDL	FinnGen_C3_PANCREAS_EXALLC	MR Egger	0.65 (0.25-1.690000e+00)	0.408208	1.71155	0.974071	0.0103479	0.849478	-
		FinnGen_C3_PANCREAS_EXALLC	Weighted median	0.70 (0.47-1.050000e+00)	0.0837134
		FinnGen_C3_PANCREAS_EXALLC	Maximum likelihood	0.71 (0.51-9.900000e-01)	0.0443828
		FinnGen_C3_PANCREAS_EXALLC	Inverse variance weighted	0.71 (0.51-9.900000e-01)	0.0441615	1.75033	0.987733
Uridine || id:met-a-316	Uridine	FinnGen_C3_PANCREAS_EXALLC	MR Egger	14.07 (0.00-1.649713e+11)	0.860012	0.118635	0.730519	-0.0870793	0.625947	-
		FinnGen_C3_PANCREAS_EXALLC	Weighted median	0.01 (0.00-1.580000e+00)	0.0729966
		FinnGen_C3_PANCREAS_EXALLC	Maximum likelihood	0.01 (0.00-8.100000e-01)	0.0410542
		FinnGen_C3_PANCREAS_EXALLC	Inverse variance weighted	0.01 (0.00-7.600000e-01)	0.0381007	0.562231	0.754941
X-02269 || id:met-a-485	X-02269	FinnGen_C3_PANCREAS_EXALLC	MR Egger	0.19 (0.00-5.643800e+02)	0.753054	0.152609	0.696054	0.159136	0.57469	-
		FinnGen_C3_PANCREAS_EXALLC	Weighted median	4.01 (1.15-1.404000e+01)	0.0298721
		FinnGen_C3_PANCREAS_EXALLC	Maximum likelihood	4.67 (1.64-1.333000e+01)	0.00390818
		FinnGen_C3_PANCREAS_EXALLC	Inverse variance weighted	4.61 (1.69-1.257000e+01)	0.00280597	0.775331	0.678639
X-11469 || id:met-a-519	X-11469	FinnGen_C3_PANCREAS_EXALLC	MR Egger	1.37 (0.00-6.784056e+05)	0.969808	0.544124	0.460729	0.062	0.874123	-
		FinnGen_C3_PANCREAS_EXALLC	Weighted median	4.66 (1.25-1.745000e+01)	0.0222339
		FinnGen_C3_PANCREAS_EXALLC	Maximum likelihood	5.28 (1.73-1.610000e+01)	0.00349319
		FinnGen_C3_PANCREAS_EXALLC	Inverse variance weighted	5.22 (1.78-1.529000e+01)	0.0025566	0.584262	0.746671
X-12063 || id:met-a-570	X-12063	FinnGen_C3_PANCREAS_EXALLC	MR Egger	0.47 (0.22-1.030000e+00)	0.132689	1.10154	0.894028	0.0128175	0.7283	-
		FinnGen_C3_PANCREAS_EXALLC	Weighted median	0.51 (0.29-8.900000e-01)	0.0173002
		FinnGen_C3_PANCREAS_EXALLC	Maximum likelihood	0.53 (0.32-8.700000e-01)	0.0117338
		FinnGen_C3_PANCREAS_EXALLC	Inverse variance weighted	0.53 (0.32-8.700000e-01)	0.0115099	1.24042	0.940941
