# Supplementary material for: Unveiling the intricate causal nexus between pancreatic cancer and peripheral metabolites through a comprehensive bidirectional two-sample Mendelian randomization analysis
Source: Front Mol Biosci. 2023 Oct 25;10:1279157. doi: 10.3389/fmolb.2023.1279157 (PMC10634252; doi:10.3389/fmolb.2023.1279157)
Supplement: Supplementary file 9 [file DataSheet1.CSV]

chr.exposure	pval.exposure	pos.exposure	beta.exposure	samplesize.exposure	se.exposure	id.exposure	SNP	effect_allele.exposure	other_allele.exposure	eaf.exposure	exposure	mr_keep.exposure	pval_origin.exposure	data_source.exposure	F.exposure
1	8.051e-09	236914576	0.0203	7063	0.0035	met-a-558	rs3738544	T	C	0.8071	1-arachidonoylglycerophosphocholine* || id:met-a-558	TRUE	reported	igd	33.64
11	1.85994e-94	61551356	-0.0561	7063	0.0027	met-a-558	rs174535	C	T	0.3398	1-arachidonoylglycerophosphocholine* || id:met-a-558	TRUE	reported	igd	431.716049382716
17	1.7e-08	17422768	-0.0152	7063	0.0027	met-a-558	rs748196	G	T	0.5404	1-arachidonoylglycerophosphocholine* || id:met-a-558	TRUE	reported	igd	31.6927297668038
11	6.12209e-42	61605499	-0.0354	7350	0.0026	met-a-682	rs174578	A	T	0.341	1-arachidonoylglycerophosphoethanolamine* || id:met-a-682	TRUE	reported	igd	185.378698224852
12	2.66379e-18	21331549	0.0294	7350	0.0034	met-a-682	rs4149056	C	T	0.1595	1-arachidonoylglycerophosphoethanolamine* || id:met-a-682	TRUE	reported	igd	74.7716262975778
15	1.287e-10	58678512	0.0171	7350	0.0027	met-a-682	rs10468017	T	C	0.2875	1-arachidonoylglycerophosphoethanolamine* || id:met-a-682	TRUE	reported	igd	40.1111111111111
1	4.39299e-08	64986799	-0.0188	7351	0.0034	met-a-634	rs9326061	C	G	0.8497	1-arachidonoylglycerophosphoinositol* || id:met-a-634	TRUE	reported	igd	30.5743944636678
11	3.01926e-24	61605499	-0.0266	7351	0.0026	met-a-634	rs174578	A	T	0.3409	1-arachidonoylglycerophosphoinositol* || id:met-a-634	TRUE	reported	igd	104.668639053254
12	3.66016e-31	21352315	0.0395	7351	0.0034	met-a-634	rs1871395	G	A	0.159	1-arachidonoylglycerophosphoinositol* || id:met-a-634	TRUE	reported	igd	134.969723183391
19	8.4489e-18	54677189	-0.0227	7351	0.0026	met-a-634	rs8736	T	C	0.4379	1-arachidonoylglycerophosphoinositol* || id:met-a-634	TRUE	reported	igd	76.2263313609468
11	6.14596e-09	61597972	0.0203	6506	0.0035	met-a-607	rs1535	G	A	0.338	1-eicosadienoylglycerophosphocholine* || id:met-a-607	TRUE	reported	igd	33.64
11	2.84119e-19	61595564	0.04	7362	0.0045	met-a-602	rs968567	T	C	0.1798	1-eicosatrienoylglycerophosphocholine* || id:met-a-602	TRUE	reported	igd	79.0123456790124
16	1.64999e-08	15129940	0.0193	7362	0.0034	met-a-602	rs3198697	T	C	0.4174	1-eicosatrienoylglycerophosphocholine* || id:met-a-602	TRUE	reported	igd	32.2223183391003
11	2.93427e-11	116626258	0.0761	2759	0.0114	met-a-445	rs11825181	A	G	0.0766	1-linoleoylglycerol (1-monolinolein) || id:met-a-445	TRUE	reported	igd	44.5614804555248
11	2.81579e-36	61551356	0.044	7369	0.0035	met-a-497	rs174535	C	T	0.3323	1-linoleoylglycerophosphoethanolamine* || id:met-a-497	TRUE	reported	igd	158.040816326531
15	1.21501e-09	58723939	0.0257	7369	0.0042	met-a-497	rs2070895	A	G	0.21	1-linoleoylglycerophosphoethanolamine* || id:met-a-497	TRUE	reported	igd	37.4427437641723
11	1.20199e-09	116648917	-0.0443	5436	0.0073	met-a-424	rs964184	C	G	0.8615	1-oleoylglycerol (1-monoolein) || id:met-a-424	TRUE	reported	igd	36.8266091199099
15	1.10301e-09	58723939	0.0266	7302	0.0044	met-a-706	rs2070895	A	G	0.2092	1-oleoylglycerophosphoethanolamine || id:met-a-706	TRUE	reported	igd	36.547520661157
10	2.26699e-10	102075479	-0.0274	7364	0.0043	met-a-559	rs603424	A	G	0.181	1-palmitoleoylglycerophosphocholine* || id:met-a-559	TRUE	reported	igd	40.6035694970254
15	1.15691e-11	58683366	-0.0179	7317	0.0026	met-a-707	rs1532085	G	A	0.6171	1-palmitoylglycerophosphoethanolamine || id:met-a-707	TRUE	reported	igd	47.3979289940828
15	1.35988e-18	58723939	0.0297	7317	0.0034	met-a-707	rs2070895	A	G	0.208	1-palmitoylglycerophosphoethanolamine || id:met-a-707	TRUE	reported	igd	76.3053633217993
1	3.51196e-08	4688033	-0.0148	6556	0.0027	met-a-425	rs6662425	G	C	0.3615	1-stearoylglycerol (1-monostearin) || id:met-a-425	TRUE	reported	igd	30.0466392318244
15	8.30042e-12	58730498	-0.0293	6929	0.0043	met-a-654	rs588136	T	C	0.7961	1-stearoylglycerophosphoethanolamine || id:met-a-654	TRUE	reported	igd	46.4299621416982
2	7.8614e-45	135837906	-0.0373	7301	0.0027	met-a-419	rs7570971	A	C	0.3255	1,5-anhydroglucitol (1,5-AG) || id:met-a-419	TRUE	reported	igd	190.849108367627
3	3.63999e-09	164799079	-0.0158	7301	0.0027	met-a-419	rs9756306	A	G	0.3332	1,5-anhydroglucitol (1,5-AG) || id:met-a-419	TRUE	reported	igd	34.244170096022
7	1.52792e-15	141801007	0.0287	7301	0.0036	met-a-419	rs3800993	T	C	0.1697	1,5-anhydroglucitol (1,5-AG) || id:met-a-419	TRUE	reported	igd	63.5563271604938
9	3.03103e-08	82645562	-0.0484	3422	0.0087	met-a-422	rs10120252	A	G	0.8189	1,6-anhydroglucose || id:met-a-422	TRUE	reported	igd	30.9493988637865
3	3.459e-08	144933520	-0.0232	7345	0.0042	met-a-626	rs1348656	T	C	0.798	10-nonadecenoate (19:1n9) || id:met-a-626	TRUE	reported	igd	30.5124716553288
1	1.52405e-61	47396162	0.0695	7358	0.0042	met-a-482	rs9333029	G	A	0.1331	10-undecenoate (11:1n1) || id:met-a-482	TRUE	reported	igd	273.823696145125
20	3.38197e-08	1069103	-0.0228	7358	0.0041	met-a-482	rs6077678	A	G	0.848	10-undecenoate (11:1n1) || id:met-a-482	TRUE	reported	igd	30.9244497323022
1	1.20005e-12	63086001	-0.100493	13523	0.014041	met-c-893	rs12239737	A	T	0.260158	18:2, linoleic acid (LA) || id:met-c-893	TRUE	reported	igd	51.2242424018936
1	1.31999e-08	55334001	-0.248268	13523	0.043367	met-c-893	rs190934192	A	G	0.027535	18:2, linoleic acid (LA) || id:met-c-893	TRUE	reported	igd	32.7734930276149
1	3.25987e-15	55759138	-0.300064	13522	0.037805	met-c-893	rs17414716	G	A	0.028489	18:2, linoleic acid (LA) || id:met-c-893	TRUE	reported	igd	62.9983687030536
2	1.28e-10	27730940	-0.082178	13527	0.01269	met-c-893	rs1260326	C	T	0.636686	18:2, linoleic acid (LA) || id:met-c-893	TRUE	reported	igd	41.936085660296
2	6.37001e-10	21142994	-0.081438	13521	0.013081	met-c-893	rs4296389	T	C	0.325777	18:2, linoleic acid (LA) || id:met-c-893	TRUE	reported	igd	38.7589771624071
4	7.45006e-09	73406173	0.230203	13520	0.039539	met-c-893	rs144064722	G	A	0.026298	18:2, linoleic acid (LA) || id:met-c-893	TRUE	reported	igd	33.8977284084785
5	1.65997e-13	74619639	0.096057	13523	0.012933	met-c-893	rs79225634	T	C	0.35159	18:2, linoleic acid (LA) || id:met-c-893	TRUE	reported	igd	55.1644741398055
11	1.13999e-28	116648917	-0.193421	13525	0.01729	met-c-893	rs964184	C	G	0.856199	18:2, linoleic acid (LA) || id:met-c-893	TRUE	reported	igd	125.146083301192
11	3.34965e-32	61596633	0.148368	13523	0.012472	met-c-893	rs99780	T	C	0.401006	18:2, linoleic acid (LA) || id:met-c-893	TRUE	reported	igd	141.516891512421
15	9.42106e-12	58687603	-0.086064	13524	0.012538	met-c-893	rs174418	C	T	0.562555	18:2, linoleic acid (LA) || id:met-c-893	TRUE	reported	igd	47.1179647433773
15	7.40969e-19	58723675	0.129233	13525	0.014469	met-c-893	rs1800588	T	C	0.24922	18:2, linoleic acid (LA) || id:met-c-893	TRUE	reported	igd	79.775552181238
16	1.43001e-08	56993886	0.083597	13523	0.014639	met-c-893	rs821840	G	A	0.25211	18:2, linoleic acid (LA) || id:met-c-893	TRUE	reported	igd	32.6105830191454
19	9.06004e-09	45399896	0.287426	13524	0.049651	met-c-893	rs76366838	A	G	0.018475	18:2, linoleic acid (LA) || id:met-c-893	TRUE	reported	igd	33.5116724355141
19	3.40017e-25	45412079	-0.295042	13523	0.028251	met-c-893	rs7412	T	C	0.057292	18:2, linoleic acid (LA) || id:met-c-893	TRUE	reported	igd	109.068674790265
19	7.89951e-16	11191677	-0.171088	13522	0.021087	met-c-893	rs10402112	A	T	0.09963	18:2, linoleic acid (LA) || id:met-c-893	TRUE	reported	igd	65.8278245404203
21	3.42003e-08	45244466	-0.332453	13523	0.059815	met-c-893	rs144723570	T	C	0.01117	18:2, linoleic acid (LA) || id:met-c-893	TRUE	reported	igd	30.8915925832198
2	5.58856e-16	65208074	0.0189	7365	0.0023	met-a-471	rs10211524	A	G	0.4188	2-aminobutyrate || id:met-a-471	TRUE	reported	igd	67.5255198487713
4	4.54779e-11	89243818	-0.0117	7365	0.0018	met-a-471	rs10022462	T	C	0.452	2-aminobutyrate || id:met-a-471	TRUE	reported	igd	42.25
12	1.32404e-18	122397476	0.0358	6180	0.0041	met-a-427	rs493519	C	T	0.8748	2-hydroxyisobutyrate || id:met-a-427	TRUE	reported	igd	76.2427126710291
14	2.33701e-08	93775073	0.0146	6180	0.0026	met-a-427	rs11160112	C	T	0.2872	2-hydroxyisobutyrate || id:met-a-427	TRUE	reported	igd	31.5325443786982
15	4.24796e-08	25158051	-0.0152	6180	0.0028	met-a-427	rs11635023	A	G	0.508	2-hydroxyisobutyrate || id:met-a-427	TRUE	reported	igd	29.469387755102
6	1.26401e-08	104203485	0.0105	7348	0.0018	met-a-710	rs9404466	T	C	0.2671	2-hydroxypalmitate || id:met-a-710	TRUE	reported	igd	34.0277777777778
11	9.75911e-10	61641542	-0.0164	6538	0.0027	met-a-690	rs174450	T	G	0.5386	2-linoleoylglycerophosphocholine* || id:met-a-690	TRUE	reported	igd	36.8943758573388
6	3.64796e-08	160564476	-0.0187	7007	0.0034	met-a-697	rs662138	G	C	0.1688	2-methylbutyroylcarnitine || id:met-a-697	TRUE	reported	igd	30.25
14	2.14798e-08	76665740	-0.0293	7291	0.0052	met-a-689	rs2121073	T	C	0.1209	2-stearoylglycerophosphocholine* || id:met-a-689	TRUE	reported	igd	31.7488905325444
5	1.268e-09	131714409	0.0257	6595	0.0042	met-a-702	rs274567	T	C	0.3704	2-tetradecenoyl carnitine || id:met-a-702	TRUE	reported	igd	37.4427437641723
6	3.65999e-09	10990493	-0.108394	13498	0.018174	met-c-852	rs2281591	G	A	0.13372	22:6, docosahexaenoic acid || id:met-c-852	TRUE	reported	igd	35.5720946129869
11	7.84007e-09	116651115	-0.08311	13495	0.014241	met-c-852	rs11604424	T	C	0.756672	22:6, docosahexaenoic acid || id:met-c-852	TRUE	reported	igd	34.0585058689636
11	4.8095e-24	61569830	-0.127635	13499	0.012483	met-c-852	rs174546	T	C	0.402849	22:6, docosahexaenoic acid || id:met-c-852	TRUE	reported	igd	104.544604598808
15	1.44012e-13	58726744	-0.110247	13498	0.014749	met-c-852	rs261334	C	G	0.769129	22:6, docosahexaenoic acid || id:met-c-852	TRUE	reported	igd	55.8738258247079
19	1.21001e-09	19130096	-0.201292	13491	0.03275	met-c-852	rs145717049	T	C	0.044058	22:6, docosahexaenoic acid || id:met-c-852	TRUE	reported	igd	37.7772570493561
19	1.09999e-09	19667254	-0.150045	13494	0.024351	met-c-852	rs143988316	T	C	0.069487	22:6, docosahexaenoic acid || id:met-c-852	TRUE	reported	igd	37.9672773096446
17	3.90211e-13	80086395	0.0187	7346	0.0026	met-a-462	rs4625783	C	T	0.5732	3-(4-hydroxyphenyl)lactate || id:met-a-462	TRUE	reported	igd	51.7292899408284
6	2.246e-10	25776949	0.0488	7363	0.0077	met-a-461	rs11754288	A	G	0.4322	3-carboxy-4-methyl-5-propyl-2-furanpropanoate (CMPF) || id:met-a-461	TRUE	reported	igd	40.1659639062237
5	1.08393e-25	131661156	-0.0261	7361	0.0025	met-a-500	rs273913	C	T	0.6178	3-dehydrocarnitine* || id:met-a-500	TRUE	reported	igd	108.9936
6	2.05902e-08	160670282	0.0229	7361	0.0041	met-a-500	rs316019	C	A	0.9014	3-dehydrocarnitine* || id:met-a-500	TRUE	reported	igd	31.1963117192147
10	8.70763e-11	45958856	-0.0168	7361	0.0026	met-a-500	rs2291428	C	G	0.2351	3-dehydrocarnitine* || id:met-a-500	TRUE	reported	igd	41.7514792899408
16	3.36977e-13	72156666	0.09068	24147	0.012449	met-c-846	rs35909200	G	T	0.167551	3-hydroxybutyrate || id:met-c-846	TRUE	reported	igd	53.0583926124911
1	8.99912e-13	230296153	-0.0301771	NA	0.00422367	met-d-bOHbutyrate	rs10864726	T	C	0.60539	3-Hydroxybutyrate || id:met-d-bOHbutyrate	TRUE	reported	igd	51.0475668046073
5	2.70023e-22	41702897	-0.0459785	NA	0.00473538	met-d-bOHbutyrate	rs585188	A	G	0.255311	3-Hydroxybutyrate || id:met-d-bOHbutyrate	TRUE	reported	igd	94.2757348767488
8	7.29962e-20	9183358	0.0654579	NA	0.0071752	met-d-bOHbutyrate	rs9987289	G	A	0.909164	3-Hydroxybutyrate || id:met-d-bOHbutyrate	TRUE	reported	igd	83.2254428158186
8	8.80035e-11	11657921	-0.0276302	NA	0.00426017	met-d-bOHbutyrate	rs2645433	C	G	0.389652	3-Hydroxybutyrate || id:met-d-bOHbutyrate	TRUE	reported	igd	42.0643514744465
9	2.49977e-11	107665739	-0.0316957	NA	0.00475019	met-d-bOHbutyrate	rs2575876	A	G	0.251996	3-Hydroxybutyrate || id:met-d-bOHbutyrate	TRUE	reported	igd	44.5224170158461
9	9.29994e-10	107589744	0.0347025	NA	0.00566933	met-d-bOHbutyrate	rs4149307	T	C	0.15539	3-Hydroxybutyrate || id:met-d-bOHbutyrate	TRUE	reported	igd	37.4677877684343
10	6.90081e-19	113944271	0.0409399	NA	0.00461202	met-d-bOHbutyrate	rs2419604	G	A	0.72335	3-Hydroxybutyrate || id:met-d-bOHbutyrate	TRUE	reported	igd	78.7972736126281
11	1.20005e-15	116648917	-0.0486628	NA	0.00608193	met-d-bOHbutyrate	rs964184	C	G	0.867411	3-Hydroxybutyrate || id:met-d-bOHbutyrate	TRUE	reported	igd	64.0193637392483
12	4.79954e-11	122490043	-0.0350217	NA	0.00532395	met-d-bOHbutyrate	rs12314700	T	A	0.185173	3-Hydroxybutyrate || id:met-d-bOHbutyrate	TRUE	reported	igd	43.2719543939758
12	2.69998e-08	121428455	-0.0242485	NA	0.00436352	met-d-bOHbutyrate	rs1169297	A	G	0.426893	3-Hydroxybutyrate || id:met-d-bOHbutyrate	TRUE	reported	igd	30.8813171301662
14	2.80027e-11	94643207	-0.068998	NA	0.0103685	met-d-bOHbutyrate	rs72702354	G	A	0.041522	3-Hydroxybutyrate || id:met-d-bOHbutyrate	TRUE	reported	igd	44.2834186359852
14	7.50067e-27	94844947	-0.158295	NA	0.0147558	met-d-bOHbutyrate	rs28929474	T	C	0.020014	3-Hydroxybutyrate || id:met-d-bOHbutyrate	TRUE	reported	igd	115.082390378097
15	8.79995e-09	58737341	0.0340063	NA	0.00591221	met-d-bOHbutyrate	rs473224	G	T	0.853944	3-Hydroxybutyrate || id:met-d-bOHbutyrate	TRUE	reported	igd	33.0840798426934
15	1.10002e-11	58680643	-0.0292474	NA	0.00430506	met-d-bOHbutyrate	rs35853021	T	G	0.357701	3-Hydroxybutyrate || id:met-d-bOHbutyrate	TRUE	reported	igd	46.1547191063495
16	2.70023e-29	72149923	0.0632021	NA	0.00562402	met-d-bOHbutyrate	rs9930957	T	C	0.159786	3-Hydroxybutyrate || id:met-d-bOHbutyrate	TRUE	reported	igd	126.290099246307
17	8.19974e-11	7185779	-0.0849923	NA	0.0130808	met-d-bOHbutyrate	rs117643180	A	C	0.025821	3-Hydroxybutyrate || id:met-d-bOHbutyrate	TRUE	reported	igd	42.217309548957
19	7.29962e-22	45411941	0.054874	NA	0.00571035	met-d-bOHbutyrate	rs429358	C	T	0.154879	3-Hydroxybutyrate || id:met-d-bOHbutyrate	TRUE	reported	igd	92.3438084929606
4	6.54606e-09	89226422	0.0122	7203	0.0021	met-a-421	rs1440581	C	T	0.5433	3-methyl-2-oxobutyrate || id:met-a-421	TRUE	reported	igd	33.750566893424
2	4.57204e-09	27730940	-0.01	7331	0.0017	met-a-383	rs1260326	C	T	0.594	3-methyl-2-oxovalerate || id:met-a-383	TRUE	reported	igd	34.6020761245675
4	1.21199e-16	89226422	0.014	7331	0.0017	met-a-383	rs1440581	C	T	0.5414	3-methyl-2-oxovalerate || id:met-a-383	TRUE	reported	igd	67.8200692041523
19	3.79804e-08	55865527	-0.011	5566	0.002	met-a-383	rs11084396	T	C	0.544	3-methyl-2-oxovalerate || id:met-a-383	TRUE	reported	igd	30.25
16	2.8543e-11	20449616	-0.0303	5829	0.0045	met-a-385	rs11647589	G	A	0.2849	3-phenylpropionate (hydrocinnamate) || id:met-a-385	TRUE	reported	igd	45.3377777777778
8	3.94821e-58	18259366	-0.0289	6523	0.0018	met-a-339	rs721399	T	C	0.7176	4-acetamidobutanoate || id:met-a-339	TRUE	reported	igd	257.780864197531
18	3.60903e-08	22786478	-0.0097	6523	0.0018	met-a-339	rs7228099	T	C	0.4364	4-acetamidobutanoate || id:met-a-339	TRUE	reported	igd	29.0401234567901
7	6.26902e-09	99118801	-0.0696	7355	0.012	met-a-747	rs11761528	T	C	0.074	4-androsten-3beta,17beta-diol disulfate 1* || id:met-a-747	TRUE	reported	igd	33.64
19	1.48013e-92	48365523	0.1754	7355	0.0086	met-a-747	rs296396	C	T	0.8349	4-androsten-3beta,17beta-diol disulfate 1* || id:met-a-747	TRUE	reported	igd	415.970254191455
6	2.50496e-13	25794431	-0.0299	7333	0.0041	met-a-748	rs2762353	G	A	0.5464	4-androsten-3beta,17beta-diol disulfate 2* || id:met-a-748	TRUE	reported	igd	53.1832242712671
12	1.33199e-18	21331549	0.0485	7333	0.0055	met-a-748	rs4149056	C	T	0.1614	4-androsten-3beta,17beta-diol disulfate 2* || id:met-a-748	TRUE	reported	igd	77.7603305785124
4	2.426e-10	89226422	0.0141	7329	0.0022	met-a-429	rs1440581	C	T	0.5429	4-methyl-2-oxopentanoate || id:met-a-429	TRUE	reported	igd	41.0764462809917
13	4.53701e-08	48459901	0.0133	7329	0.0024	met-a-429	rs4941615	T	C	0.2119	4-methyl-2-oxopentanoate || id:met-a-429	TRUE	reported	igd	30.7100694444444
10	4.27396e-10	102075479	-0.0308	7322	0.0049	met-a-623	rs603424	A	G	0.1825	5-dodecenoate (12:1n7) || id:met-a-623	TRUE	reported	igd	39.5102040816327
8	5.97035e-110	145155408	0.0637	7354	0.0029	met-a-337	rs12550729	T	C	0.9233	5-oxoproline || id:met-a-337	TRUE	reported	igd	482.483947681332
7	1.17112e-29	99141373	-0.1901	6934	0.0168	met-a-746	rs10278040	A	G	0.0419	5alpha-androstan-3beta,17beta-diol disulfate || id:met-a-746	TRUE	reported	igd	128.040001417234
12	3.99503e-09	21331549	0.0509	6934	0.0086	met-a-746	rs4149056	C	T	0.1614	5alpha-androstan-3beta,17beta-diol disulfate || id:met-a-746	TRUE	reported	igd	35.0298810167658
19	3.34888e-22	48385057	0.081	6934	0.0084	met-a-746	rs2547231	A	C	0.8298	5alpha-androstan-3beta,17beta-diol disulfate || id:met-a-746	TRUE	reported	igd	92.984693877551
6	8.10009e-09	12042473	-0.091667	24742	0.015885	met-c-839	rs6933521	C	T	0.120256	Acetate || id:met-c-839	TRUE	reported	igd	33.3005647155661
2	5.39995e-10	136608646	-0.0291251	NA	0.00469337	met-d-Acetate	rs4988235	A	G	0.735847	Acetate || id:met-d-Acetate	TRUE	reported	igd	38.5092680790937
2	8.69961e-13	27730940	0.0303997	NA	0.00425158	met-d-Acetate	rs1260326	C	T	0.603971	Acetate || id:met-d-Acetate	TRUE	reported	igd	51.1255372453981
8	6.80002e-09	126500031	0.0247153	NA	0.00426454	met-d-Acetate	rs28601761	G	C	0.42017	Acetate || id:met-d-Acetate	TRUE	reported	igd	33.5882508633876
9	8.9002e-14	4763491	-0.0345114	NA	0.00462873	met-d-Acetate	rs12005199	A	G	0.309536	Acetate || id:met-d-Acetate	TRUE	reported	igd	55.5906123094656
12	1.99986e-11	111884608	0.0279168	NA	0.00416502	met-d-Acetate	rs3184504	C	T	0.516637	Acetate || id:met-d-Acetate	TRUE	reported	igd	44.9259312404079
15	1e-08	43933941	-0.079682	NA	0.0139027	met-d-Acetate	rs139097404	C	T	0.023515	Acetate || id:met-d-Acetate	TRUE	reported	igd	32.8489997340239
20	4.30002e-10	25089317	-0.0261051	NA	0.00418046	met-d-Acetate	rs6083749	T	C	0.509192	Acetate || id:met-d-Acetate	TRUE	reported	igd	38.9944301171173
20	5.70033e-14	33486047	0.0322423	NA	0.00429116	met-d-Acetate	rs8123210	C	G	0.623038	Acetate || id:met-d-Acetate	TRUE	reported	igd	56.4550262028203
20	3.80014e-42	24986295	-0.0735518	NA	0.00540698	met-d-Acetate	rs6138465	C	T	0.180601	Acetate || id:met-d-Acetate	TRUE	reported	igd	185.044884916825
8	3.61002e-08	9181395	0.08563	19257	0.015451	met-c-838	rs2169387	G	A	0.870251	Acetoacetate || id:met-c-838	TRUE	reported	igd	30.7141642907353
11	6.70965e-11	116648917	-0.096027	19261	0.014624	met-c-838	rs964184	C	G	0.857715	Acetoacetate || id:met-c-838	TRUE	reported	igd	43.117578786176
1	1.40001e-08	230294185	-0.0331158	NA	0.0058389	met-d-Acetoacetate	rs910502	T	A	0.852037	Acetoacetate || id:met-d-Acetoacetate	TRUE	reported	igd	32.1668421111361
5	3.50026e-29	41868991	-0.0531678	NA	0.00474111	met-d-Acetoacetate	rs11745373	A	T	0.255153	Acetoacetate || id:met-d-Acetoacetate	TRUE	reported	igd	125.75849091335
6	1.10002e-18	166775103	-0.106913	NA	0.0121095	met-d-Acetoacetate	rs150515955	T	C	0.029997	Acetoacetate || id:met-d-Acetoacetate	TRUE	reported	igd	77.9486519980861
8	4.10015e-11	9184231	0.0474691	NA	0.00719184	met-d-Acetoacetate	rs4240624	A	G	0.909224	Acetoacetate || id:met-d-Acetoacetate	TRUE	reported	igd	43.5654256511518
10	3.89996e-09	113936244	0.0271722	NA	0.00461344	met-d-Acetoacetate	rs2255400	C	A	0.723682	Acetoacetate || id:met-d-Acetoacetate	TRUE	reported	igd	34.6896446851873
11	2.19989e-25	116648917	-0.0633215	NA	0.00608306	met-d-Acetoacetate	rs964184	C	G	0.867252	Acetoacetate || id:met-d-Acetoacetate	TRUE	reported	igd	108.357303273342
12	5.19996e-13	122583527	-0.037933	NA	0.00525424	met-d-Acetoacetate	rs144305620	A	G	0.191526	Acetoacetate || id:met-d-Acetoacetate	TRUE	reported	igd	52.1212196023172
1	1.7e-10	120324995	-0.0296223	NA	0.00463616	met-d-Acetone	rs2582783	C	T	0.72262	Acetone || id:met-d-Acetone	TRUE	reported	igd	40.8244855462155
5	4.00037e-48	41868991	-0.0691827	NA	0.00474615	met-d-Acetone	rs11745373	A	T	0.255153	Acetone || id:met-d-Acetone	TRUE	reported	igd	212.477082732382
6	4.40048e-11	166772838	-0.0800788	NA	0.012149	met-d-Acetone	rs117651719	A	G	0.029857	Acetone || id:met-d-Acetone	TRUE	reported	igd	43.4464252680153
8	5.1e-10	126490972	0.0258106	NA	0.00415159	met-d-Acetone	rs2954029	T	A	0.464884	Acetone || id:met-d-Acetone	TRUE	reported	igd	38.6515830862502
10	2.19989e-23	135315795	-0.157219	NA	0.0157818	met-d-Acetone	rs117810762	A	G	0.017978	Acetone || id:met-d-Acetone	TRUE	reported	igd	99.2423383335613
10	7.00003e-13	135329939	-0.0459442	NA	0.00639986	met-d-Acetone	rs751945	A	G	0.881172	Acetone || id:met-d-Acetone	TRUE	reported	igd	51.5371549612198
11	1.2e-08	116711180	0.0353889	NA	0.00620269	met-d-Acetone	rs11216157	G	A	0.129095	Acetone || id:met-d-Acetone	TRUE	reported	igd	32.55172248718
12	6.59933e-12	122615033	-0.035867	NA	0.0052239	met-d-Acetone	rs11061153	A	G	0.194403	Acetone || id:met-d-Acetone	TRUE	reported	igd	47.1411742316145
13	1.2e-08	42308883	-0.0242259	NA	0.00424706	met-d-Acetone	rs9590637	C	A	0.37595	Acetone || id:met-d-Acetone	TRUE	reported	igd	32.5374150628107
17	7.8001e-15	7185779	-0.101699	NA	0.0130887	met-d-Acetone	rs117643180	A	C	0.025874	Acetone || id:met-d-Acetone	TRUE	reported	igd	60.3726637307774
19	5.49997e-09	46179043	-0.0304432	NA	0.00522129	met-d-Acetone	rs2238691	A	G	0.194238	Acetone || id:met-d-Acetone	TRUE	reported	igd	33.9957769315712
5	2.84905e-12	131714409	0.0176	7356	0.0025	met-a-463	rs274567	T	C	0.3709	Acetylcarnitine || id:met-a-463	TRUE	reported	igd	49.5616
10	3.3752e-23	61469538	0.0279	7356	0.0028	met-a-463	rs1171614	C	T	0.7769	Acetylcarnitine || id:met-a-463	TRUE	reported	igd	99.2869897959184
1	1.06001e-08	109814880	-0.0098	7345	0.0017	met-a-378	rs4970834	T	C	0.1821	Acetylphosphate || id:met-a-378	TRUE	reported	igd	33.2318339100346
6	1.96002e-08	96378415	0.0089	7345	0.0016	met-a-378	rs2799635	T	C	0.3644	Acetylphosphate || id:met-a-378	TRUE	reported	igd	30.94140625
9	6.34454e-20	136153875	0.0653	3845	0.0071	met-a-601	rs651007	T	C	0.2099	ADpSGEGDFXAEGGGVR* || id:met-a-601	TRUE	reported	igd	84.588176949018
19	2.52406e-11	49206674	0.0413	3845	0.0062	met-a-601	rs601338	A	G	0.4316	ADpSGEGDFXAEGGGVR* || id:met-a-601	TRUE	reported	igd	44.3727887617066
11	6.79047e-24	61571478	-0.0347	7330	0.0034	met-a-537	rs174550	C	T	0.3324	Adrenate (22:4n6) || id:met-a-537	TRUE	reported	igd	104.160034602076
4	1.24796e-12	187148071	0.071	3659	0.01	met-a-539	rs4253236	C	T	0.638	ADSGEGDFXAEGGGVR* || id:met-a-539	TRUE	reported	igd	50.41
5	1.79019e-13	176842474	0.081	3659	0.011	met-a-539	rs2731672	C	T	0.743	ADSGEGDFXAEGGGVR* || id:met-a-539	TRUE	reported	igd	54.2231404958678
2	5.5616e-14	27730940	-0.0131	7344	0.0017	met-a-469	rs1260326	C	T	0.5949	Alanine || id:met-a-469	TRUE	reported	igd	59.3806228373703
12	1.548e-08	47212370	-0.0098	7344	0.0017	met-a-469	rs11183620	G	A	0.5323	Alanine || id:met-a-469	TRUE	reported	igd	33.2318339100346
2	1.49005e-13	65220910	-0.071001	24793	0.009603	met-c-840	rs2160387	C	T	0.40317	Alanine || id:met-c-840	TRUE	reported	igd	54.6657200904005
2	7.39946e-26	27730940	-0.104582	22569	0.00994	met-c-840	rs1260326	C	T	0.638817	Alanine || id:met-c-840	TRUE	reported	igd	110.698342206154
12	6.12068e-13	47201814	-0.069135	24792	0.009598	met-c-840	rs4554975	G	A	0.644059	Alanine || id:met-c-840	TRUE	reported	igd	51.8841185722298
12	3.67959e-11	56912864	0.086007	24794	0.012989	met-c-840	rs2694917	C	T	0.168504	Alanine || id:met-c-840	TRUE	reported	igd	43.8446053309314
12	1.36e-09	47105117	0.079667	24794	0.013135	met-c-840	rs12578760	T	C	0.144838	Alanine || id:met-c-840	TRUE	reported	igd	36.7872033054302
16	4.05042e-11	70341358	-0.161931	22675	0.024508	met-c-840	rs149191093	T	C	0.043189	Alanine || id:met-c-840	TRUE	reported	igd	43.6560313248391
1	4.70002e-33	214150821	0.134338	NA	0.0112169	met-d-Ala	rs79687284	C	G	0.034641	Alanine || id:met-d-Ala	TRUE	reported	igd	143.433983649312
1	1.69981e-25	207231751	-0.042996	NA	0.00411983	met-d-Ala	rs2808454	T	A	0.543121	Alanine || id:met-d-Ala	TRUE	reported	igd	108.917463028708
2	1.6e-10	211540507	-0.0282084	NA	0.00441053	met-d-Ala	rs1047891	A	C	0.315002	Alanine || id:met-d-Ala	TRUE	reported	igd	40.9049009939083
2	5.69994e-10	65666674	-0.0258207	NA	0.00416557	met-d-Ala	rs6752053	C	T	0.408902	Alanine || id:met-d-Ala	TRUE	reported	igd	38.4226354066032
2	1.9002e-40	27730940	-0.0557358	NA	0.00418559	met-d-Ala	rs1260326	C	T	0.603981	Alanine || id:met-d-Ala	TRUE	reported	igd	177.318932800591
2	5.90065e-28	65220910	-0.0451528	NA	0.00411946	met-d-Ala	rs2160387	C	T	0.427786	Alanine || id:met-d-Ala	TRUE	reported	igd	120.140322437659
3	3.29997e-10	123129946	-0.0289755	NA	0.00461066	met-d-Ala	rs11715633	A	G	0.270529	Alanine || id:met-d-Ala	TRUE	reported	igd	39.4944147464777
3	4.10015e-21	160004026	-0.0387669	NA	0.00411103	met-d-Ala	rs7624902	G	A	0.537534	Alanine || id:met-d-Ala	TRUE	reported	igd	88.9243820541569
4	1.80011e-15	89208565	-0.032872	NA	0.0041343	met-d-Ala	rs4693210	G	A	0.440215	Alanine || id:met-d-Ala	TRUE	reported	igd	63.2190960388936
5	1.29987e-12	36219710	-0.0957224	NA	0.0134966	met-d-Ala	rs138373837	T	C	0.023615	Alanine || id:met-d-Ala	TRUE	reported	igd	50.3012067547772
6	1.39991e-15	20703952	0.0372601	NA	0.00466345	met-d-Ala	rs6931514	G	A	0.262271	Alanine || id:met-d-Ala	TRUE	reported	igd	63.8371342709003
7	2.1e-08	95222201	-0.194206	NA	0.0346404	met-d-Ala	rs144262262	C	T	0.003511	Alanine || id:met-d-Ala	TRUE	reported	igd	31.4310934679075
8	3.10027e-12	118185733	-0.0307622	NA	0.00441269	met-d-Ala	rs11558471	G	A	0.314671	Alanine || id:met-d-Ala	TRUE	reported	igd	48.5990685666611
8	4.90004e-15	145747920	-0.0325828	NA	0.00416178	met-d-Ala	rs13277542	G	T	0.488895	Alanine || id:met-d-Ala	TRUE	reported	igd	61.2940851950649
8	1.80011e-11	49975746	-0.0283112	NA	0.00421097	met-d-Ala	rs2385127	A	G	0.616547	Alanine || id:met-d-Ala	TRUE	reported	igd	45.2014389829225
8	3.69999e-14	17419461	0.094964	NA	0.0125412	met-d-Ala	rs56335308	A	G	0.027352	Alanine || id:met-d-Ala	TRUE	reported	igd	57.3376396795327
9	2.5e-09	22128180	-0.0422426	NA	0.00708917	met-d-Ala	rs12379111	G	C	0.094813	Alanine || id:met-d-Ala	TRUE	reported	igd	35.5067154524693
9	9.09913e-12	4290085	0.0284589	NA	0.00417313	met-d-Ala	rs4237150	C	G	0.403366	Alanine || id:met-d-Ala	TRUE	reported	igd	46.5063645285711
11	5.60015e-13	18398958	0.0298062	NA	0.00413415	met-d-Ala	rs7925445	G	A	0.556188	Alanine || id:met-d-Ala	TRUE	reported	igd	51.9805370480995
11	8.99912e-31	8255408	-0.0527764	NA	0.00457618	met-d-Ala	rs2168101	A	C	0.308213	Alanine || id:met-d-Ala	TRUE	reported	igd	133.006641657933
12	2.29985e-15	59923805	0.0502779	NA	0.00634401	met-d-Ala	rs74093304	A	G	0.11906	Alanine || id:met-d-Ala	TRUE	reported	igd	62.8096743791095
12	1.99986e-11	122617989	0.0279062	NA	0.00416185	met-d-Ala	rs7978353	G	A	0.404674	Alanine || id:met-d-Ala	TRUE	reported	igd	44.9602334879897
12	2.80001e-09	133142118	-0.0244108	NA	0.00410842	met-d-Ala	rs5023078	C	T	0.531306	Alanine || id:met-d-Ala	TRUE	reported	igd	35.3032229650319
12	3.29989e-27	47201814	-0.0450209	NA	0.00416749	met-d-Ala	rs4554975	G	A	0.562773	Alanine || id:met-d-Ala	TRUE	reported	igd	116.702245476116
12	1.29987e-31	47122774	0.0584774	NA	0.0049995	met-d-Ala	rs11183581	A	C	0.212669	Alanine || id:met-d-Ala	TRUE	reported	igd	136.811613384961
12	3.29989e-56	56860577	0.0835392	NA	0.00528861	met-d-Ala	rs2933243	A	G	0.183189	Alanine || id:met-d-Ala	TRUE	reported	igd	249.515506287129
12	8.30004e-10	4290249	-0.0254253	NA	0.00414188	met-d-Ala	rs4766214	G	A	0.456752	Alanine || id:met-d-Ala	TRUE	reported	igd	37.6822778533793
14	2.59998e-08	75343829	0.02346	NA	0.00421464	met-d-Ala	rs4903264	T	A	0.559472	Alanine || id:met-d-Ala	TRUE	reported	igd	30.983826091357
14	4.20001e-08	56680822	0.0265869	NA	0.0048497	met-d-Ala	rs58116791	C	T	0.2346	Alanine || id:met-d-Ala	TRUE	reported	igd	30.0542334668725
15	7.29995e-09	60883281	0.0243639	NA	0.0042121	met-d-Ala	rs339969	A	C	0.61583	Alanine || id:met-d-Ala	TRUE	reported	igd	33.4577144314748
16	2.09991e-20	70575214	-0.0745988	NA	0.00805666	met-d-Ala	rs4985532	G	A	0.070422	Alanine || id:met-d-Ala	TRUE	reported	igd	85.7341033707707
16	4.00037e-35	70078960	0.0582034	NA	0.0047071	met-d-Ala	rs8061221	A	G	0.745547	Alanine || id:met-d-Ala	TRUE	reported	igd	152.893795034098
17	1.29987e-13	79641534	-0.0406873	NA	0.00549304	met-d-Ala	rs7503139	T	C	0.167225	Alanine || id:met-d-Ala	TRUE	reported	igd	54.8646002431602
21	8.60003e-09	33044408	0.0564557	NA	0.00980813	met-d-Ala	rs73201506	G	A	0.046008	Alanine || id:met-d-Ala	TRUE	reported	igd	33.1316577383677
22	3.89996e-10	19157819	0.0256499	NA	0.0040982	met-d-Ala	rs807672	G	C	0.531442	Alanine || id:met-d-Ala	TRUE	reported	igd	39.1728396313479
4	1.69981e-11	72725249	-0.165387	18956	0.02429	met-c-841	rs12500991	T	C	0.053336	Albumin || id:met-c-841	TRUE	reported	igd	46.3604571036032
4	6.60998e-30	74990001	-0.48635	18957	0.04232	met-c-841	rs185567543	T	A	0.017801	Albumin || id:met-c-841	TRUE	reported	igd	132.070712978531
4	1.38007e-14	73406173	-0.269028	18952	0.03454	met-c-841	rs144064722	G	A	0.025154	Albumin || id:met-c-841	TRUE	reported	igd	60.6666898997461
1	2.69998e-10	155033308	0.0349953	NA	0.00554322	met-d-Albumin	rs11589479	A	G	0.166956	Albumin || id:met-d-Albumin	TRUE	reported	igd	39.8561377544759
1	1.5e-09	40035928	-0.0314995	NA	0.00520982	met-d-Albumin	rs3768321	T	G	0.196531	Albumin || id:met-d-Albumin	TRUE	reported	igd	36.5562705710139
1	3.09999e-09	247601778	-0.0253582	NA	0.00427752	met-d-Albumin	rs58546652	T	C	0.627861	Albumin || id:met-d-Albumin	TRUE	reported	igd	35.1441260542814
1	4.60045e-11	66110292	0.0286584	NA	0.00435395	met-d-Albumin	rs57274629	G	A	0.357884	Albumin || id:met-d-Albumin	TRUE	reported	igd	43.3248437747552
1	1.80011e-12	161575538	-0.0302553	NA	0.0042924	met-d-Albumin	rs34754216	T	C	0.424071	Albumin || id:met-d-Albumin	TRUE	reported	igd	49.6823985942009
2	4.90004e-09	113841030	-0.0246448	NA	0.00421347	met-d-Albumin	rs6734238	G	A	0.40289	Albumin || id:met-d-Albumin	TRUE	reported	igd	34.2113950547639
2	7.39946e-26	27730940	-0.0444079	NA	0.00422344	met-d-Albumin	rs1260326	C	T	0.603972	Albumin || id:met-d-Albumin	TRUE	reported	igd	110.557399586786
3	6.20012e-12	12303417	-0.0359885	NA	0.00523496	met-d-Albumin	rs11128594	G	A	0.193633	Albumin || id:met-d-Albumin	TRUE	reported	igd	47.2607659664597
4	4.60045e-11	3443931	-0.0281529	NA	0.00427562	met-d-Albumin	rs13108218	G	A	0.615358	Albumin || id:met-d-Albumin	TRUE	reported	igd	43.3558869908448
4	1.2e-09	74222782	-0.0695923	NA	0.0114547	met-d-Albumin	rs55881006	A	G	0.033778	Albumin || id:met-d-Albumin	TRUE	reported	igd	36.910926038467
5	2.09991e-21	72125370	-0.0393009	NA	0.00413599	met-d-Albumin	rs6871112	G	C	0.539543	Albumin || id:met-d-Albumin	TRUE	reported	igd	90.2913261546649
7	3.29989e-14	150498245	0.0499753	NA	0.00658947	met-d-Albumin	rs114949263	C	T	0.111367	Albumin || id:met-d-Albumin	TRUE	reported	igd	57.5188043176802
8	1.69981e-18	9187242	0.0603088	NA	0.0068704	met-d-Albumin	rs1461729	G	A	0.899226	Albumin || id:met-d-Albumin	TRUE	reported	igd	77.0543797207095
11	8.49963e-15	47380340	0.0321874	NA	0.00414786	met-d-Albumin	rs3740688	T	G	0.545016	Albumin || id:met-d-Albumin	TRUE	reported	igd	60.2176239468087
12	1.40001e-08	56860577	0.0303081	NA	0.0053382	met-d-Albumin	rs2933243	A	G	0.18319	Albumin || id:met-d-Albumin	TRUE	reported	igd	32.2350049412804
12	3.2e-08	111976776	0.026539	NA	0.00479752	met-d-Albumin	rs648997	T	C	0.2581	Albumin || id:met-d-Albumin	TRUE	reported	igd	30.6009931091838
14	7.29458e-185	94844947	0.428915	NA	0.0147921	met-d-Albumin	rs28929474	T	C	0.019977	Albumin || id:met-d-Albumin	TRUE	reported	igd	840.780829716441
14	7.19946e-51	94847262	0.145105	NA	0.00967283	met-d-Albumin	rs17580	A	T	0.047866	Albumin || id:met-d-Albumin	TRUE	reported	igd	225.038925142175
15	1.9002e-20	44027885	0.120695	NA	0.0130233	met-d-Albumin	rs139974673	C	T	0.025922	Albumin || id:met-d-Albumin	TRUE	reported	igd	85.8887868034969
15	5.69994e-10	78325229	-0.0316658	NA	0.00510933	met-d-Albumin	rs4886992	C	T	0.206119	Albumin || id:met-d-Albumin	TRUE	reported	igd	38.4107707273212
17	4.60045e-14	16854480	-0.0514658	NA	0.00682197	met-d-Albumin	rs74892229	A	G	0.101705	Albumin || id:met-d-Albumin	TRUE	reported	igd	56.9138343431694
17	1.20005e-16	1630992	0.0415659	NA	0.00501919	met-d-Albumin	rs9912287	A	G	0.219307	Albumin || id:met-d-Albumin	TRUE	reported	igd	68.5815197443229
17	3.19963e-11	40296923	-0.0369604	NA	0.00556946	met-d-Albumin	rs61653336	A	G	0.165279	Albumin || id:met-d-Albumin	TRUE	reported	igd	44.0399834404728
17	3.50002e-08	43563606	-0.0292919	NA	0.005311	met-d-Albumin	rs142925250	T	A	0.20033	Albumin || id:met-d-Albumin	TRUE	reported	igd	30.4188283923537
17	2.80027e-29	67081278	-0.156008	NA	0.0138898	met-d-Albumin	rs77542162	G	A	0.022666	Albumin || id:met-d-Albumin	TRUE	reported	igd	126.154211620324
18	2.19999e-08	57150129	0.0458459	NA	0.00819714	met-d-Albumin	rs536500508	T	A	0.089599	Albumin || id:met-d-Albumin	TRUE	reported	igd	31.2806882859882
18	6.49995e-09	60203855	0.026938	NA	0.00464163	met-d-Albumin	rs34284056	A	C	0.274775	Albumin || id:met-d-Albumin	TRUE	reported	igd	33.6813631809214
19	3.50026e-31	35551428	0.0633893	NA	0.00545847	met-d-Albumin	rs58895965	A	C	0.174684	Albumin || id:met-d-Albumin	TRUE	reported	igd	134.862142975593
19	2.80001e-09	18612748	-0.0258045	NA	0.00434366	met-d-Albumin	rs8107347	A	G	0.349933	Albumin || id:met-d-Albumin	TRUE	reported	igd	35.2922421005117
19	2.70023e-32	50038017	-0.0559249	NA	0.0047272	met-d-Albumin	rs10419198	T	C	0.253459	Albumin || id:met-d-Albumin	TRUE	reported	igd	139.959530985434
1	1.77419e-12	119952776	0.0253	7222	0.0036	met-a-616	rs12141041	C	T	0.5308	Alpha-hydroxyisovalerate || id:met-a-616	TRUE	reported	igd	49.3896604938272
4	4.05005e-08	89203670	0.0197	7222	0.0036	met-a-616	rs893971	G	A	0.4118	Alpha-hydroxyisovalerate || id:met-a-616	TRUE	reported	igd	29.9452160493827
11	1.25806e-30	18325146	-0.0409	7222	0.0036	met-a-616	rs2403254	T	C	0.5505	Alpha-hydroxyisovalerate || id:met-a-616	TRUE	reported	igd	129.074845679012
9	3.49704e-08	12298496	-0.0835	1118	0.0152	met-a-577	rs7036192	T	A	0.0699	Alpha-ketoglutarate || id:met-a-577	TRUE	reported	igd	30.1776748614959
7	8.81049e-113	99141373	-0.3609	7338	0.016	met-a-460	rs10278040	A	G	0.0419	Androsterone sulfate || id:met-a-460	TRUE	reported	igd	508.7844140625
7	4.10771e-18	99566407	0.056	7338	0.0064	met-a-460	rs2525554	A	G	0.4863	Androsterone sulfate || id:met-a-460	TRUE	reported	igd	76.5625
19	6.23735e-12	48372195	0.051	7338	0.0074	met-a-460	rs182420	T	C	0.7553	Androsterone sulfate || id:met-a-460	TRUE	reported	igd	47.4981738495252
4	8.30004e-09	73406173	0.203723	18398	0.035039	met-c-842	rs144064722	G	A	0.025304	Apolipoprotein A-I || id:met-c-842	TRUE	reported	igd	33.8046714767047
4	3.29003e-08	69375736	0.073728	18400	0.013224	met-c-842	rs4860951	T	A	0.351356	Apolipoprotein A-I || id:met-c-842	TRUE	reported	igd	31.0841663894388
8	1.67001e-08	19885513	-0.22095	18400	0.038801	met-c-842	rs75835816	C	G	0.019619	Apolipoprotein A-I || id:met-c-842	TRUE	reported	igd	32.426656764141
8	1.76999e-08	9187242	0.086363	18400	0.015193	met-c-842	rs1461729	G	A	0.861933	Apolipoprotein A-I || id:met-c-842	TRUE	reported	igd	32.3123366123902
9	2.86003e-09	107664301	-0.079839	18401	0.013321	met-c-842	rs1883025	T	C	0.194349	Apolipoprotein A-I || id:met-c-842	TRUE	reported	igd	35.9216701599419
11	1.32008e-11	61619829	0.071714	20683	0.010504	met-c-842	rs174594	A	C	0.58921	Apolipoprotein A-I || id:met-c-842	TRUE	reported	igd	46.6120783276846
15	9.17994e-10	58876786	0.184905	16931	0.029928	met-c-842	rs6494025	T	C	0.036186	Apolipoprotein A-I || id:met-c-842	TRUE	reported	igd	38.1717367170383
15	2.57988e-39	58680178	0.144314	18401	0.010905	met-c-842	rs261291	C	T	0.374904	Apolipoprotein A-I || id:met-c-842	TRUE	reported	igd	175.132032876993
15	7.76068e-13	58724706	0.174133	18398	0.024085	met-c-842	rs11632618	A	G	0.061853	Apolipoprotein A-I || id:met-c-842	TRUE	reported	igd	52.271969424943
16	7.89951e-63	56990716	0.197243	18400	0.011688	met-c-842	rs247617	A	C	0.285998	Apolipoprotein A-I || id:met-c-842	TRUE	reported	igd	284.788726084506
18	5.03037e-14	47176261	0.108424	18401	0.014268	met-c-842	rs6507939	C	A	0.838753	Apolipoprotein A-I || id:met-c-842	TRUE	reported	igd	57.7463646960358
1	2.70023e-35	230304352	0.047154	NA	0.00387732	met-d-ApoA1	rs4846921	A	G	0.613228	Apolipoprotein A1 || id:met-d-ApoA1	TRUE	reported	igd	147.901911745902
1	1.50003e-31	62963737	0.0453053	NA	0.00394785	met-d-ApoA1	rs1002687	A	G	0.644777	Apolipoprotein A1 || id:met-d-ApoA1	TRUE	reported	igd	131.697258596807
1	1.20005e-14	150940625	0.0337148	NA	0.00456104	met-d-ApoA1	rs267738	G	T	0.219647	Apolipoprotein A1 || id:met-d-ApoA1	TRUE	reported	igd	54.6403425678968
1	1.09999e-10	109821307	-0.0282516	NA	0.00450847	met-d-ApoA1	rs583104	T	G	0.773381	Apolipoprotein A1 || id:met-d-ApoA1	TRUE	reported	igd	39.2670005952918
1	7.10068e-16	110232983	0.0338783	NA	0.00423198	met-d-ApoA1	rs140584594	G	A	0.730105	Apolipoprotein A1 || id:met-d-ApoA1	TRUE	reported	igd	64.0849435016001
1	7.00003e-19	40035928	-0.0407124	NA	0.00476389	met-d-ApoA1	rs3768321	T	G	0.19653	Apolipoprotein A1 || id:met-d-ApoA1	TRUE	reported	igd	73.0348194305135
1	1.7e-08	66138211	0.0218606	NA	0.00392528	met-d-ApoA1	rs11208706	G	T	0.369329	Apolipoprotein A1 || id:met-d-ApoA1	TRUE	reported	igd	31.0157917785246
1	2.09991e-14	27021913	-0.0949136	NA	0.0126775	met-d-ApoA1	rs114165349	C	G	0.022956	Apolipoprotein A1 || id:met-d-ApoA1	TRUE	reported	igd	56.0518116379282
1	8.30042e-19	220970028	0.0356997	NA	0.00413949	met-d-ApoA1	rs2642438	G	A	0.703836	Apolipoprotein A1 || id:met-d-ApoA1	TRUE	reported	igd	74.3764520540981
1	2.39994e-11	182171957	-0.0260838	NA	0.00400356	met-d-ApoA1	rs1779823	T	G	0.333955	Apolipoprotein A1 || id:met-d-ApoA1	TRUE	reported	igd	42.4471992653811
2	5.70033e-23	27730940	-0.0388803	NA	0.00386321	met-d-ApoA1	rs1260326	C	T	0.603982	Apolipoprotein A1 || id:met-d-ApoA1	TRUE	reported	igd	101.289069485661
2	5.60003e-09	165508389	0.0214133	NA	0.00384852	met-d-ApoA1	rs10184004	T	C	0.4061	Apolipoprotein A1 || id:met-d-ApoA1	TRUE	reported	igd	30.9584855442601
2	4.49997e-09	211540507	-0.0245086	NA	0.00407088	met-d-ApoA1	rs1047891	A	C	0.314995	Apolipoprotein A1 || id:met-d-ApoA1	TRUE	reported	igd	36.2460267404168
2	1.50003e-14	20363666	-0.0286024	NA	0.0037984	met-d-ApoA1	rs35135293	T	C	0.516746	Apolipoprotein A1 || id:met-d-ApoA1	TRUE	reported	igd	56.7026762565394
2	1.59993e-15	227092802	-0.0294126	NA	0.00394465	met-d-ApoA1	rs2176040	G	A	0.646743	Apolipoprotein A1 || id:met-d-ApoA1	TRUE	reported	igd	55.596811194707
2	8.19974e-33	21231524	0.0563524	NA	0.0046608	met-d-ApoA1	rs676210	A	G	0.205765	Apolipoprotein A1 || id:met-d-ApoA1	TRUE	reported	igd	146.185366009339
4	3.19963e-23	103188709	-0.0691371	NA	0.00720567	met-d-ApoA1	rs13107325	T	C	0.074284	Apolipoprotein A1 || id:met-d-ApoA1	TRUE	reported	igd	92.0605531774431
4	5.39995e-09	69491456	0.0250394	NA	0.0045639	met-d-ApoA1	rs34707604	C	T	0.258517	Apolipoprotein A1 || id:met-d-ApoA1	TRUE	reported	igd	30.1006307371186
6	2.80001e-09	42915021	0.0228491	NA	0.00378923	met-d-ApoA1	rs9471972	A	G	0.53618	Apolipoprotein A1 || id:met-d-ApoA1	TRUE	reported	igd	36.3610371747005
6	1.29999e-10	34223098	-0.0356676	NA	0.00558266	met-d-ApoA1	rs112495680	G	A	0.133419	Apolipoprotein A1 || id:met-d-ApoA1	TRUE	reported	igd	40.8192872620183
6	5.00035e-14	31319923	-0.0356608	NA	0.00473558	met-d-ApoA1	rs36057735	G	C	0.199037	Apolipoprotein A1 || id:met-d-ApoA1	TRUE	reported	igd	56.7068871661794
6	3.2e-08	127456122	-0.0210119	NA	0.00380697	met-d-ApoA1	rs9491697	G	A	0.463611	Apolipoprotein A1 || id:met-d-ApoA1	TRUE	reported	igd	30.4629348413292
7	5.19996e-09	1078563	-0.0264816	NA	0.00444083	met-d-ApoA1	rs572301360	A	G	0.252719	Apolipoprotein A1 || id:met-d-ApoA1	TRUE	reported	igd	35.5598684972828
7	2e-08	130439058	-0.0232756	NA	0.00420196	met-d-ApoA1	rs7783857	G	C	0.281368	Apolipoprotein A1 || id:met-d-ApoA1	TRUE	reported	igd	30.6830086413766
8	8.60003e-87	19824667	0.0818847	NA	0.00418142	met-d-ApoA1	rs15285	T	C	0.286536	Apolipoprotein A1 || id:met-d-ApoA1	TRUE	reported	igd	383.49344071109
8	6.4998e-12	19750044	-0.0636132	NA	0.00929643	met-d-ApoA1	rs59347135	G	C	0.045804	Apolipoprotein A1 || id:met-d-ApoA1	TRUE	reported	igd	46.823306494155
8	4.00037e-53	9184231	0.10037	NA	0.00658273	met-d-ApoA1	rs4240624	A	G	0.909226	Apolipoprotein A1 || id:met-d-ApoA1	TRUE	reported	igd	232.485442422844
8	1.99986e-18	116624987	0.0343437	NA	0.00383632	met-d-ApoA1	rs2737214	G	C	0.558518	Apolipoprotein A1 || id:met-d-ApoA1	TRUE	reported	igd	80.1428000377014
8	2.49977e-11	144305353	0.0278722	NA	0.00424161	met-d-ApoA1	rs7388248	C	G	0.27689	Apolipoprotein A1 || id:met-d-ApoA1	TRUE	reported	igd	43.1798402006522
8	2.09991e-18	19766233	-0.119137	NA	0.0142572	met-d-ApoA1	rs139915535	G	A	0.018003	Apolipoprotein A1 || id:met-d-ApoA1	TRUE	reported	igd	69.8272334913821
9	1.99986e-16	15304782	0.0439629	NA	0.00544348	met-d-ApoA1	rs686030	A	C	0.859547	Apolipoprotein A1 || id:met-d-ApoA1	TRUE	reported	igd	65.2257981873852
9	1e-11	107586753	0.0367003	NA	0.00561927	met-d-ApoA1	rs2066714	C	T	0.128934	Apolipoprotein A1 || id:met-d-ApoA1	TRUE	reported	igd	42.6559313397273
9	2.09991e-21	107647019	0.059128	NA	0.00608504	met-d-ApoA1	rs11789603	T	C	0.108813	Apolipoprotein A1 || id:met-d-ApoA1	TRUE	reported	igd	94.4190233177987
9	1.10002e-32	107661742	-0.0501257	NA	0.00429275	met-d-ApoA1	rs2740488	C	A	0.265313	Apolipoprotein A1 || id:met-d-ApoA1	TRUE	reported	igd	136.348293661037
10	2.09991e-13	46065451	0.032354	NA	0.00442972	met-d-ApoA1	rs61854123	A	G	0.242667	Apolipoprotein A1 || id:met-d-ApoA1	TRUE	reported	igd	53.3461904543176
10	7.19946e-12	113983758	-0.0375834	NA	0.00541482	met-d-ApoA1	rs60847460	T	C	0.143326	Apolipoprotein A1 || id:met-d-ApoA1	TRUE	reported	igd	48.1752618314107
10	5.90065e-23	113921825	-0.0403616	NA	0.00421006	met-d-ApoA1	rs2792735	A	G	0.720334	Apolipoprotein A1 || id:met-d-ApoA1	TRUE	reported	igd	91.9094521907391
11	6.59933e-34	75451281	-0.0629938	NA	0.00519717	met-d-ApoA1	rs559355	T	A	0.157985	Apolipoprotein A1 || id:met-d-ApoA1	TRUE	reported	igd	146.913521471459
11	4.79954e-56	116727936	0.0738089	NA	0.00483169	met-d-ApoA1	rs625145	T	A	0.188126	Apolipoprotein A1 || id:met-d-ApoA1	TRUE	reported	igd	233.356198510782
11	3.50002e-09	116916060	-0.115595	NA	0.0191313	met-d-ApoA1	rs144018203	C	G	0.010654	Apolipoprotein A1 || id:met-d-ApoA1	TRUE	reported	igd	36.5080918649932
11	1.50003e-20	47460901	-0.0373601	NA	0.00403908	met-d-ApoA1	rs11039238	C	T	0.322183	Apolipoprotein A1 || id:met-d-ApoA1	TRUE	reported	igd	85.5561335696128
11	3.19963e-28	61600342	0.0418613	NA	0.00395357	met-d-ApoA1	rs174574	C	A	0.649404	Apolipoprotein A1 || id:met-d-ApoA1	TRUE	reported	igd	112.110569105689
12	4.90004e-08	112486818	-0.018647	NA	0.003821	met-d-ApoA1	rs17696736	G	A	0.430239	Apolipoprotein A1 || id:met-d-ApoA1	TRUE	reported	igd	23.8157282572015
12	2.09991e-22	125265201	-0.0381981	NA	0.00410614	met-d-ApoA1	rs921919	A	G	0.669512	Apolipoprotein A1 || id:met-d-ApoA1	TRUE	reported	igd	86.5398259332001
12	1.29987e-16	125326153	-0.0378958	NA	0.0046781	met-d-ApoA1	rs7136506	C	T	0.215764	Apolipoprotein A1 || id:met-d-ApoA1	TRUE	reported	igd	65.6210472574899
12	1.9002e-12	124496316	0.0276243	NA	0.00409257	met-d-ApoA1	rs1054852	G	A	0.377481	Apolipoprotein A1 || id:met-d-ApoA1	TRUE	reported	igd	45.5606940011396
12	2.70023e-16	109873227	0.0305316	NA	0.00377624	met-d-ApoA1	rs6606717	C	A	0.523163	Apolipoprotein A1 || id:met-d-ApoA1	TRUE	reported	igd	65.3702207475188
12	1.40001e-09	103556109	-0.0224185	NA	0.00380358	met-d-ApoA1	rs7956099	C	T	0.474977	Apolipoprotein A1 || id:met-d-ApoA1	TRUE	reported	igd	34.7398542282749
14	1.79999e-09	105258892	-0.0222741	NA	0.00389388	met-d-ApoA1	rs2494748	T	C	0.616244	Apolipoprotein A1 || id:met-d-ApoA1	TRUE	reported	igd	32.7216506215832
14	1.89998e-08	24759319	-0.0203483	NA	0.00380192	met-d-ApoA1	rs941507	C	G	0.460822	Apolipoprotein A1 || id:met-d-ApoA1	TRUE	reported	igd	28.6450982008147
15	2.90001e-25	58577163	-0.045575	NA	0.00466269	met-d-ApoA1	rs10162642	A	G	0.21011	Apolipoprotein A1 || id:met-d-ApoA1	TRUE	reported	igd	95.5389073676104
15	5.90065e-93	58737661	-0.108881	NA	0.00539444	met-d-ApoA1	rs488490	A	C	0.852649	Apolipoprotein A1 || id:met-d-ApoA1	TRUE	reported	igd	407.391035114989
15	4.19759e-182	58678720	-0.112729	NA	0.00398135	met-d-ApoA1	rs261290	C	T	0.654642	Apolipoprotein A1 || id:met-d-ApoA1	TRUE	reported	igd	801.697617314615
16	1.89998e-08	57151796	-0.0239049	NA	0.00423367	met-d-ApoA1	rs8058512	T	C	0.72404	Apolipoprotein A1 || id:met-d-ApoA1	TRUE	reported	igd	31.8815814587194
16	3.10027e-13	67976320	-0.0738551	NA	0.0104562	met-d-ApoA1	rs4986970	T	A	0.033916	Apolipoprotein A1 || id:met-d-ApoA1	TRUE	reported	igd	49.8899671371812
16	1.39991e-14	81534790	0.0299799	NA	0.00410879	met-d-ApoA1	rs2925979	C	T	0.69893	Apolipoprotein A1 || id:met-d-ApoA1	TRUE	reported	igd	53.2393163046718
16	5.10035e-38	57049137	-0.139409	NA	0.0111229	met-d-ApoA1	rs75911530	A	G	0.032886	Apolipoprotein A1 || id:met-d-ApoA1	TRUE	reported	igd	157.088921646069
16	1e-200	56985514	0.160498	NA	0.00414695	met-d-ApoA1	rs72786786	A	G	0.312308	Apolipoprotein A1 || id:met-d-ApoA1	TRUE	reported	igd	1497.89596784722
17	2.19999e-08	76391653	0.0209724	NA	0.00379237	met-d-ApoA1	rs4969141	T	C	0.489523	Apolipoprotein A1 || id:met-d-ApoA1	TRUE	reported	igd	30.5826320638564
17	1.50003e-33	41926126	-0.127577	NA	0.0108251	met-d-ApoA1	rs72836561	T	C	0.031483	Apolipoprotein A1 || id:met-d-ApoA1	TRUE	reported	igd	138.893184977172
17	2.19989e-12	26713970	-0.0275007	NA	0.00377934	met-d-ApoA1	rs967645	T	C	0.516501	Apolipoprotein A1 || id:met-d-ApoA1	TRUE	reported	igd	52.9487325677859
17	2.80001e-10	66823805	-0.0527422	NA	0.00813	met-d-ApoA1	rs112001035	A	G	0.059725	Apolipoprotein A1 || id:met-d-ApoA1	TRUE	reported	igd	42.0857810402606
18	3.19963e-12	47147524	0.12845	NA	0.017971	met-d-ApoA1	rs117687565	T	C	0.012015	Apolipoprotein A1 || id:met-d-ApoA1	TRUE	reported	igd	51.0885678993869
18	2.70023e-83	47158234	0.0937144	NA	0.00490561	met-d-ApoA1	rs9304381	T	C	0.818411	Apolipoprotein A1 || id:met-d-ApoA1	TRUE	reported	igd	364.944330379007
18	8.80035e-85	47109955	0.317423	NA	0.016504	met-d-ApoA1	rs77960347	G	A	0.013239	Apolipoprotein A1 || id:met-d-ApoA1	TRUE	reported	igd	369.911943558711
18	1.2e-08	47134250	-0.090652	NA	0.0165612	met-d-ApoA1	rs62101704	A	G	0.013683	Apolipoprotein A1 || id:met-d-ApoA1	TRUE	reported	igd	29.9620259884048
19	4.40048e-12	54814524	0.0262672	NA	0.00403567	met-d-ApoA1	rs1761457	G	A	0.326721	Apolipoprotein A1 || id:met-d-ApoA1	TRUE	reported	igd	42.3639326448356
19	2.19989e-31	45442528	0.045962	NA	0.00402901	met-d-ApoA1	rs12977604	G	C	0.499958	Apolipoprotein A1 || id:met-d-ApoA1	TRUE	reported	igd	130.1371064707
19	1.6e-10	11265020	0.0250187	NA	0.00386749	met-d-ApoA1	rs11671872	A	G	0.412466	Apolipoprotein A1 || id:met-d-ApoA1	TRUE	reported	igd	41.8476505212262
19	1.9002e-32	11347657	-0.118196	NA	0.0102606	met-d-ApoA1	rs737338	T	C	0.035188	Apolipoprotein A1 || id:met-d-ApoA1	TRUE	reported	igd	132.696675964444
19	9.30037e-42	45413233	0.0912195	NA	0.00697406	met-d-ApoA1	rs1065853	T	G	0.080584	Apolipoprotein A1 || id:met-d-ApoA1	TRUE	reported	igd	171.081880773055
19	7.50067e-12	8461663	0.0256089	NA	0.00388249	met-d-ApoA1	rs12976739	A	G	0.396152	Apolipoprotein A1 || id:met-d-ApoA1	TRUE	reported	igd	43.5072022728105
20	3.40017e-28	43042364	-0.12264	NA	0.0110415	met-d-ApoA1	rs1800961	T	C	0.030197	Apolipoprotein A1 || id:met-d-ApoA1	TRUE	reported	igd	123.369592469379
20	3.69999e-10	17597531	-0.0307677	NA	0.00506121	met-d-ApoA1	rs2236252	T	C	0.167034	Apolipoprotein A1 || id:met-d-ApoA1	TRUE	reported	igd	36.9556929233461
20	6.09958e-16	46340596	0.0364361	NA	0.00467909	met-d-ApoA1	rs4239651	C	T	0.794244	Apolipoprotein A1 || id:met-d-ApoA1	TRUE	reported	igd	60.6374561049128
21	4.79999e-08	46271452	-0.0208265	NA	0.00378849	met-d-ApoA1	rs235314	T	C	0.532685	Apolipoprotein A1 || id:met-d-ApoA1	TRUE	reported	igd	30.220405738226
22	1.99986e-17	21982892	-0.0407307	NA	0.00489623	met-d-ApoA1	rs2298428	T	C	0.182554	Apolipoprotein A1 || id:met-d-ApoA1	TRUE	reported	igd	69.2022359322905
1	3.14e-08	55518467	-0.061897	20687	0.011013	met-c-843	rs2495477	G	A	0.418981	Apolipoprotein B || id:met-c-843	TRUE	reported	igd	31.5884213392873
1	3.55959e-13	109818306	0.090052	20690	0.012193	met-c-843	rs629301	T	G	0.779917	Apolipoprotein B || id:met-c-843	TRUE	reported	igd	54.5463352949338
1	4.73042e-14	56801542	-0.282948	18396	0.03695	met-c-843	rs3005923	A	G	0.027652	Apolipoprotein B || id:met-c-843	TRUE	reported	igd	58.6387051250547
1	2.49977e-34	55505647	-0.437941	15270	0.035298	met-c-843	rs11591147	T	G	0.031101	Apolipoprotein B || id:met-c-843	TRUE	reported	igd	153.932744961325
1	1.29987e-14	55334001	-0.319724	18398	0.040849	met-c-843	rs190934192	A	G	0.023998	Apolipoprotein B || id:met-c-843	TRUE	reported	igd	61.2614986489234
2	2.50998e-10	27730940	-0.066785	20690	0.010393	met-c-843	rs1260326	C	T	0.638553	Apolipoprotein B || id:met-c-843	TRUE	reported	igd	41.292959102166
2	1.89998e-09	44065090	-0.113253	20690	0.018566	met-c-843	rs6756629	A	G	0.078334	Apolipoprotein B || id:met-c-843	TRUE	reported	igd	37.2102628465269
2	9.99079e-22	21263900	0.108852	20686	0.011191	met-c-843	rs1367117	A	G	0.287972	Apolipoprotein B || id:met-c-843	TRUE	reported	igd	94.6095625672752
4	2.29002e-08	73406173	0.199001	18398	0.035059	met-c-843	rs144064722	G	A	0.025304	Apolipoprotein B || id:met-c-843	TRUE	reported	igd	32.2189563730548
4	2.49e-08	74813227	0.236546	18398	0.041781	met-c-843	rs182695896	C	A	0.019349	Apolipoprotein B || id:met-c-843	TRUE	reported	igd	32.0533596421744
5	1.3499e-15	74605220	0.085783	20690	0.010571	met-c-843	rs10056811	A	G	0.341411	Apolipoprotein B || id:met-c-843	TRUE	reported	igd	65.852204007836
7	1.17001e-09	21697529	-0.065942	20685	0.010669	met-c-843	rs4722043	C	G	0.417089	Apolipoprotein B || id:met-c-843	TRUE	reported	igd	38.2011819088349
8	1.03999e-08	19912370	-0.099572	20686	0.017126	met-c-843	rs115849089	A	G	0.106662	Apolipoprotein B || id:met-c-843	TRUE	reported	igd	33.8035710045783
8	6.68036e-12	126481747	-0.069675	20688	0.009993	met-c-843	rs2980875	G	A	0.483896	Apolipoprotein B || id:met-c-843	TRUE	reported	igd	48.6140921581162
9	7.70992e-09	136155000	0.073971	20687	0.012612	met-c-843	rs635634	T	C	0.198293	Apolipoprotein B || id:met-c-843	TRUE	reported	igd	34.3997317243964
11	2.57988e-30	116648917	-0.165767	20686	0.014266	met-c-843	rs964184	C	G	0.861008	Apolipoprotein B || id:met-c-843	TRUE	reported	igd	135.018014207005
19	2.32001e-08	45412955	0.222868	18400	0.039281	met-c-843	rs1081105	C	A	0.020011	Apolipoprotein B || id:met-c-843	TRUE	reported	igd	32.1906955615838
19	4.39036e-59	45412079	-0.427553	17554	0.025979	met-c-843	rs7412	T	C	0.055855	Apolipoprotein B || id:met-c-843	TRUE	reported	igd	270.85387691721
19	3.97e-10	20139234	-0.112384	18400	0.017688	met-c-843	rs150617279	A	T	0.110384	Apolipoprotein B || id:met-c-843	TRUE	reported	igd	40.3693272464208
19	7.78037e-32	11190652	-0.199648	20686	0.016743	met-c-843	rs142130958	A	G	0.105527	Apolipoprotein B || id:met-c-843	TRUE	reported	igd	142.18814009582
20	1.94998e-08	39179822	0.144092	18396	0.02526	met-c-843	rs1883711	C	G	0.056795	Apolipoprotein B || id:met-c-843	TRUE	reported	igd	32.5396626689711
1	2.90001e-16	55526428	0.0941849	NA	0.0115436	met-d-ApoB	rs11206517	G	T	0.033009	Apolipoprotein B || id:met-d-ApoB	TRUE	reported	igd	66.5702247207985
1	3.69999e-10	25713234	0.0249194	NA	0.00412416	met-d-ApoB	rs1293261	T	A	0.525195	Apolipoprotein B || id:met-d-ApoB	TRUE	reported	igd	36.5093542214144
1	8.00018e-15	234852760	0.0309865	NA	0.00412434	met-d-ApoB	rs553427	T	C	0.517038	Apolipoprotein B || id:met-d-ApoB	TRUE	reported	igd	56.4463843217388
1	1.59993e-24	62999675	0.0423139	NA	0.0043099	met-d-ApoB	rs7534572	G	C	0.647484	Apolipoprotein B || id:met-d-ApoB	TRUE	reported	igd	96.3899430115566
1	3.59998e-98	55505647	-0.324428	NA	0.0157124	met-d-ApoB	rs11591147	T	G	0.017458	Apolipoprotein B || id:met-d-ApoB	TRUE	reported	igd	426.33560630843
1	2.39994e-16	55521313	0.0347673	NA	0.00431624	met-d-ApoB	rs472495	T	G	0.649117	Apolipoprotein B || id:met-d-ApoB	TRUE	reported	igd	64.8829757321281
1	1.69824e-122	109817590	-0.115805	NA	0.00496122	met-d-ApoB	rs12740374	T	G	0.221059	Apolipoprotein B || id:met-d-ApoB	TRUE	reported	igd	544.850871929124
2	5.10035e-28	44072576	-0.0479627	NA	0.00441651	met-d-ApoB	rs4299376	T	G	0.676279	Apolipoprotein B || id:met-d-ApoB	TRUE	reported	igd	117.936656157267
2	2.30144e-105	21232195	0.0881127	NA	0.00412539	met-d-ApoB	rs693	A	G	0.520903	Apolipoprotein B || id:met-d-ApoB	TRUE	reported	igd	456.191296905374
2	1.69981e-19	27598097	-0.0377519	NA	0.00424124	met-d-ApoB	rs4665972	C	T	0.604608	Apolipoprotein B || id:met-d-ApoB	TRUE	reported	igd	79.2304149678402
3	1.6e-08	136539689	0.0282732	NA	0.00504214	met-d-ApoB	rs9682783	C	T	0.786497	Apolipoprotein B || id:met-d-ApoB	TRUE	reported	igd	31.4427216005575
5	5.10035e-46	74656539	0.0592854	NA	0.00421018	met-d-ApoB	rs12916	C	T	0.400342	Apolipoprotein B || id:met-d-ApoB	TRUE	reported	igd	198.2869721453
5	4.39997e-08	52106278	-0.0587026	NA	0.0103646	met-d-ApoB	rs1499279	G	T	0.04162	Apolipoprotein B || id:met-d-ApoB	TRUE	reported	igd	32.0781698009297
5	1.6e-08	122827953	-0.0228087	NA	0.00415328	met-d-ApoB	rs1500188	G	A	0.450398	Apolipoprotein B || id:met-d-ApoB	TRUE	reported	igd	30.1591185590065
5	2.49977e-26	156443066	0.045538	NA	0.00430187	met-d-ApoB	rs4704834	G	A	0.644037	Apolipoprotein B || id:met-d-ApoB	TRUE	reported	igd	112.055542180834
6	6.70039e-14	160751531	-0.123159	NA	0.0163228	met-d-ApoB	rs9295128	T	G	0.016821	Apolipoprotein B || id:met-d-ApoB	TRUE	reported	igd	56.9302366670777
6	2.99999e-08	160486931	0.0329335	NA	0.00610985	met-d-ApoB	rs671439	T	C	0.136201	Apolipoprotein B || id:met-d-ApoB	TRUE	reported	igd	29.0545851599795
6	1e-09	26098474	-0.0478883	NA	0.00777743	met-d-ApoB	rs79220007	C	T	0.076081	Apolipoprotein B || id:met-d-ApoB	TRUE	reported	igd	37.912866219314
6	3.79997e-09	16134247	-0.0246427	NA	0.00415297	met-d-ApoB	rs6920309	T	C	0.456844	Apolipoprotein B || id:met-d-ApoB	TRUE	reported	igd	35.2094298189388
6	7.19946e-18	160543148	0.0680749	NA	0.00811046	met-d-ApoB	rs12208357	T	C	0.069998	Apolipoprotein B || id:met-d-ApoB	TRUE	reported	igd	70.4503330603353
6	3.69999e-20	32586376	0.0425865	NA	0.0045084	met-d-ApoB	rs11755689	G	A	0.334126	Apolipoprotein B || id:met-d-ApoB	TRUE	reported	igd	89.2275596466225
7	4.90004e-08	21488929	0.0219338	NA	0.00425634	met-d-ApoB	rs2107449	G	A	0.379853	Apolipoprotein B || id:met-d-ApoB	TRUE	reported	igd	26.5555397639456
7	2.39999e-10	44584551	0.0326945	NA	0.00532662	met-d-ApoB	rs10260606	C	G	0.182659	Apolipoprotein B || id:met-d-ApoB	TRUE	reported	igd	37.6743674496958
8	4e-09	116658583	-0.0274756	NA	0.00461044	met-d-ApoB	rs2737245	T	G	0.278598	Apolipoprotein B || id:met-d-ApoB	TRUE	reported	igd	35.51482027477
8	1.29987e-11	19824492	-0.0285946	NA	0.00456112	met-d-ApoB	rs13702	C	T	0.287853	Apolipoprotein B || id:met-d-ApoB	TRUE	reported	igd	39.3029414768472
8	1.09999e-10	59385919	-0.0264811	NA	0.00437184	met-d-ApoB	rs2326077	T	C	0.663239	Apolipoprotein B || id:met-d-ApoB	TRUE	reported	igd	36.6896462137301
8	4.19952e-58	126506694	-0.0666955	NA	0.00428309	met-d-ApoB	rs112875651	A	G	0.392383	Apolipoprotein B || id:met-d-ApoB	TRUE	reported	igd	242.481530675884
8	4.79999e-09	9184691	0.0392362	NA	0.00686012	met-d-ApoB	rs6601299	C	T	0.899273	Apolipoprotein B || id:met-d-ApoB	TRUE	reported	igd	32.7122528137917
9	4.19952e-27	136149711	0.0564133	NA	0.00533528	met-d-ApoB	rs115478735	T	A	0.18331	Apolipoprotein B || id:met-d-ApoB	TRUE	reported	igd	111.801743863481
11	2.49977e-13	126260684	0.0563956	NA	0.00746469	met-d-ApoB	rs12804228	G	A	0.084719	Apolipoprotein B || id:met-d-ApoB	TRUE	reported	igd	57.0777558833813
11	5.19996e-21	61557803	-0.0393977	NA	0.00431288	met-d-ApoB	rs102275	C	T	0.349784	Apolipoprotein B || id:met-d-ApoB	TRUE	reported	igd	83.4462814663999
11	4.09996e-08	5701074	0.0406972	NA	0.0080349	met-d-ApoB	rs11601507	A	C	0.069166	Apolipoprotein B || id:met-d-ApoB	TRUE	reported	igd	25.6547690164996
11	1.69981e-38	116648917	-0.0761792	NA	0.00607905	met-d-ApoB	rs964184	C	G	0.867255	Apolipoprotein B || id:met-d-ApoB	TRUE	reported	igd	157.036780963469
12	3.29997e-09	111904371	0.0239805	NA	0.00413199	met-d-ApoB	rs4766578	A	T	0.503247	Apolipoprotein B || id:met-d-ApoB	TRUE	reported	igd	33.6820056555486
13	6.4e-10	114551993	0.0266122	NA	0.0043942	met-d-ApoB	rs6602909	C	T	0.328949	Apolipoprotein B || id:met-d-ApoB	TRUE	reported	igd	36.6776851266289
13	2.1e-08	32958466	-0.026871	NA	0.00502492	met-d-ApoB	rs11571787	G	T	0.214486	Apolipoprotein B || id:met-d-ApoB	TRUE	reported	igd	28.596267704907
14	8.60003e-10	24874026	0.0245627	NA	0.00413924	met-d-ApoB	rs72694391	C	T	0.482099	Apolipoprotein B || id:met-d-ApoB	TRUE	reported	igd	35.2136457899149
15	1.10002e-17	58725839	0.040241	NA	0.00455195	met-d-ApoB	rs633695	G	A	0.29236	Apolipoprotein B || id:met-d-ApoB	TRUE	reported	igd	78.1524438453953
15	5.10035e-36	58678720	-0.0536178	NA	0.00434758	met-d-ApoB	rs261290	C	T	0.654642	Apolipoprotein B || id:met-d-ApoB	TRUE	reported	igd	152.097759403946
16	3.50026e-18	72097827	0.0444935	NA	0.00527221	met-d-ApoB	rs3794695	T	C	0.189016	Apolipoprotein B || id:met-d-ApoB	TRUE	reported	igd	71.2209461889762
16	4.10015e-37	56989590	-0.0563411	NA	0.00440896	met-d-ApoB	rs247616	T	C	0.32471	Apolipoprotein B || id:met-d-ApoB	TRUE	reported	igd	163.297045147014
17	2.90001e-25	67081278	0.144375	NA	0.0138707	met-d-ApoB	rs77542162	G	A	0.022667	Apolipoprotein B || id:met-d-ApoB	TRUE	reported	igd	108.339602278218
17	2.69998e-08	7080316	-0.0284884	NA	0.00524506	met-d-ApoB	rs55714927	T	C	0.191001	Apolipoprotein B || id:met-d-ApoB	TRUE	reported	igd	29.5008952769148
17	2.99985e-13	67191270	-0.0437881	NA	0.00615447	met-d-ApoB	rs72631343	G	C	0.129021	Apolipoprotein B || id:met-d-ApoB	TRUE	reported	igd	50.6210191262845
17	2.29985e-16	45766771	0.033061	NA	0.00415564	met-d-ApoB	rs56325564	A	G	0.482712	Apolipoprotein B || id:met-d-ApoB	TRUE	reported	igd	63.2930662016461
19	5.29663e-141	11197261	-0.158559	NA	0.00633566	met-d-ApoB	rs12151108	A	G	0.119677	Apolipoprotein B || id:met-d-ApoB	TRUE	reported	igd	626.322581752713
19	1e-200	45389596	-0.375034	NA	0.0117071	met-d-ApoB	rs7254892	A	G	0.031935	Apolipoprotein B || id:met-d-ApoB	TRUE	reported	igd	1026.225088668
19	4.30031e-40	45401868	0.137287	NA	0.010573	met-d-ApoB	rs118170342	C	T	0.04077	Apolipoprotein B || id:met-d-ApoB	TRUE	reported	igd	168.601861550323
19	2.80027e-14	45215081	-0.113569	NA	0.0146505	met-d-ApoB	rs111278137	A	G	0.021615	Apolipoprotein B || id:met-d-ApoB	TRUE	reported	igd	60.0917303736891
19	1.80011e-25	45337918	0.113907	NA	0.011291	met-d-ApoB	rs147711004	A	G	0.036035	Apolipoprotein B || id:met-d-ApoB	TRUE	reported	igd	101.773805288727
19	1.10002e-47	19379549	-0.114404	NA	0.00784686	met-d-ApoB	rs58542926	T	C	0.074402	Apolipoprotein B || id:met-d-ApoB	TRUE	reported	igd	212.564438669271
19	1e-200	45232161	-0.305806	NA	0.00988319	met-d-ApoB	rs62117160	A	G	0.04543	Apolipoprotein B || id:met-d-ApoB	TRUE	reported	igd	957.409461742636
19	2.70023e-17	11227480	0.0360173	NA	0.00419817	met-d-ApoB	rs2738447	C	A	0.59317	Apolipoprotein B || id:met-d-ApoB	TRUE	reported	igd	73.6041437468685
20	1.29987e-19	39179822	0.10699	NA	0.0121173	met-d-ApoB	rs1883711	C	G	0.0312	Apolipoprotein B || id:met-d-ApoB	TRUE	reported	igd	77.9605069419
20	3.09999e-09	17844684	-0.0239549	NA	0.0043551	met-d-ApoB	rs2618566	T	G	0.660287	Apolipoprotein B || id:met-d-ApoB	TRUE	reported	igd	30.254672863048
22	1.89998e-08	50868669	0.0244091	NA	0.00425162	met-d-ApoB	rs9616847	T	A	0.388281	Apolipoprotein B || id:met-d-ApoB	TRUE	reported	igd	32.9605652221555
11	1.42889e-84	61571348	-0.0488	7367	0.0025	met-a-319	rs174548	G	C	0.2995	Arachidonate (20:4n6) || id:met-a-319	TRUE	reported	igd	381.0304
4	8.39692e-09	8512250	0.0102	7316	0.0018	met-a-638	rs3103098	C	G	0.4482	Asparagine || id:met-a-638	TRUE	reported	igd	32.1111111111111
11	1.47601e-09	62176943	-0.0107	7316	0.0018	met-a-638	rs3017098	G	A	0.4483	Asparagine || id:met-a-638	TRUE	reported	igd	35.3364197530864
14	1.56387e-41	104608068	-0.027	5561	0.002	met-a-638	rs2011069	G	A	0.63	Asparagine || id:met-a-638	TRUE	reported	igd	182.25
17	1.23994e-19	61569732	-0.0455	3838	0.005	met-a-432	rs4351	A	G	0.4754	Aspartylphenylalanine || id:met-a-432	TRUE	reported	igd	82.81
1	1.09999e-08	27180088	-0.0737161	NA	0.0122982	met-d-HDL_size	rs75460349	C	A	0.023256	Average diameter for HDL particles || id:met-d-HDL_size	TRUE	reported	igd	35.9287078193088
1	1.79999e-09	40018509	-0.0245837	NA	0.00435663	met-d-HDL_size	rs4660808	T	C	0.228085	Average diameter for HDL particles || id:met-d-HDL_size	TRUE	reported	igd	31.8414722197639
1	1.39991e-11	178515312	-0.0237354	NA	0.00365483	met-d-HDL_size	rs4650994	A	G	0.532117	Average diameter for HDL particles || id:met-d-HDL_size	TRUE	reported	igd	42.1753551067479
1	1.80011e-12	220970028	0.0270364	NA	0.00400703	met-d-HDL_size	rs2642438	G	A	0.703836	Average diameter for HDL particles || id:met-d-HDL_size	TRUE	reported	igd	45.5252708641713
1	1.29987e-17	182119332	-0.0331527	NA	0.00391646	met-d-HDL_size	rs6694102	A	G	0.320937	Average diameter for HDL particles || id:met-d-HDL_size	TRUE	reported	igd	71.6556461807545
1	8.99995e-09	110470764	-0.0283431	NA	0.00511451	met-d-HDL_size	rs333947	A	G	0.150133	Average diameter for HDL particles || id:met-d-HDL_size	TRUE	reported	igd	30.7104820858271
1	7.39946e-18	161193683	-0.032902	NA	0.00377942	met-d-HDL_size	rs5082	A	G	0.620745	Average diameter for HDL particles || id:met-d-HDL_size	TRUE	reported	igd	75.7869242889968
1	1.10002e-30	230303848	0.0415678	NA	0.00375251	met-d-HDL_size	rs1546954	G	T	0.612651	Average diameter for HDL particles || id:met-d-HDL_size	TRUE	reported	igd	122.707289532186
2	1e-27	21231524	0.0493828	NA	0.00451119	met-d-HDL_size	rs676210	A	G	0.205765	Average diameter for HDL particles || id:met-d-HDL_size	TRUE	reported	igd	119.831000052063
2	3.80014e-23	227095876	-0.0356777	NA	0.00381699	met-d-HDL_size	rs1024137	T	G	0.646501	Average diameter for HDL particles || id:met-d-HDL_size	TRUE	reported	igd	87.3678511952632
2	1.59993e-22	165528876	0.0353796	NA	0.00374752	met-d-HDL_size	rs13389219	T	C	0.392528	Average diameter for HDL particles || id:met-d-HDL_size	TRUE	reported	igd	89.128771066613
2	2.60016e-14	242237902	0.0266152	NA	0.00381464	met-d-HDL_size	rs59104589	T	C	0.358826	Average diameter for HDL particles || id:met-d-HDL_size	TRUE	reported	igd	48.6801997017077
2	7.59976e-26	27730940	0.0379976	NA	0.0037392	met-d-HDL_size	rs1260326	C	T	0.603982	Average diameter for HDL particles || id:met-d-HDL_size	TRUE	reported	igd	103.265426519376
2	4.60002e-08	20363666	-0.0189995	NA	0.00367647	met-d-HDL_size	rs35135293	T	C	0.516746	Average diameter for HDL particles || id:met-d-HDL_size	TRUE	reported	igd	26.7068268686799
3	2e-08	185804583	-0.0285394	NA	0.0053496	met-d-HDL_size	rs57912727	C	A	0.13669	Average diameter for HDL particles || id:met-d-HDL_size	TRUE	reported	igd	28.4607969260937
3	3.29997e-08	12206489	-0.0850805	NA	0.0151121	met-d-HDL_size	rs11922042	C	T	0.017208	Average diameter for HDL particles || id:met-d-HDL_size	TRUE	reported	igd	31.6964358054594
3	3.2e-09	150097635	-0.0389121	NA	0.00725712	met-d-HDL_size	rs9844972	C	G	0.070765	Average diameter for HDL particles || id:met-d-HDL_size	TRUE	reported	igd	28.7501907110074
3	4.49987e-11	98417481	-0.0229913	NA	0.00369338	met-d-HDL_size	rs62276455	A	T	0.444546	Average diameter for HDL particles || id:met-d-HDL_size	TRUE	reported	igd	38.7506570235189
4	1.5e-08	89704367	-0.0215951	NA	0.00376024	met-d-HDL_size	rs13118477	A	G	0.390377	Average diameter for HDL particles || id:met-d-HDL_size	TRUE	reported	igd	32.9821763155283
4	3.29989e-20	103188709	-0.062546	NA	0.00697706	met-d-HDL_size	rs13107325	T	C	0.074284	Average diameter for HDL particles || id:met-d-HDL_size	TRUE	reported	igd	80.3626344768677
4	7.29962e-11	100045141	-0.0254903	NA	0.00398498	met-d-HDL_size	rs1139490	T	C	0.696973	Average diameter for HDL particles || id:met-d-HDL_size	TRUE	reported	igd	40.9164175035671
4	2.60016e-11	3443931	0.0257153	NA	0.00378838	met-d-HDL_size	rs13108218	G	A	0.615355	Average diameter for HDL particles || id:met-d-HDL_size	TRUE	reported	igd	46.0761432861694
4	3.09999e-08	967339	0.0197004	NA	0.00373652	met-d-HDL_size	rs113075206	G	C	0.526006	Average diameter for HDL particles || id:met-d-HDL_size	TRUE	reported	igd	27.798122606044
4	7.59994e-09	69491456	0.0238435	NA	0.00441911	met-d-HDL_size	rs34707604	C	T	0.258517	Average diameter for HDL particles || id:met-d-HDL_size	TRUE	reported	igd	29.1118890834046
5	4.60045e-24	55860781	-0.0446695	NA	0.00464256	met-d-HDL_size	rs3936511	G	A	0.192433	Average diameter for HDL particles || id:met-d-HDL_size	TRUE	reported	igd	92.5778588480354
5	2.30001e-09	75010002	0.0228974	NA	0.00381086	met-d-HDL_size	rs6864091	C	T	0.362544	Average diameter for HDL particles || id:met-d-HDL_size	TRUE	reported	igd	36.1015919638749
5	4.60002e-08	20238774	0.0199907	NA	0.00367178	met-d-HDL_size	rs7730653	T	G	0.50702	Average diameter for HDL particles || id:met-d-HDL_size	TRUE	reported	igd	29.6416721631447
6	8.80035e-12	98583488	0.0255201	NA	0.00375359	met-d-HDL_size	rs72934503	G	A	0.451393	Average diameter for HDL particles || id:met-d-HDL_size	TRUE	reported	igd	46.2243780896376
6	7.8001e-11	34354073	-0.0580215	NA	0.00881749	met-d-HDL_size	rs115447786	T	C	0.045091	Average diameter for HDL particles || id:met-d-HDL_size	TRUE	reported	igd	43.3000056281183
6	4.30031e-14	161005388	-0.0441272	NA	0.00595737	met-d-HDL_size	rs571848809	A	G	0.106388	Average diameter for HDL particles || id:met-d-HDL_size	TRUE	reported	igd	54.8660372465872
6	3.19963e-15	127519234	-0.0281778	NA	0.00368138	met-d-HDL_size	rs10457487	A	C	0.484316	Average diameter for HDL particles || id:met-d-HDL_size	TRUE	reported	igd	58.5858678171394
6	3.59998e-09	32586831	-0.0235369	NA	0.00394706	met-d-HDL_size	rs13191810	T	C	0.312294	Average diameter for HDL particles || id:met-d-HDL_size	TRUE	reported	igd	35.55912517176
6	4.60002e-08	34880219	-0.043083	NA	0.00816133	met-d-HDL_size	rs13194106	G	C	0.053448	Average diameter for HDL particles || id:met-d-HDL_size	TRUE	reported	igd	27.8669858056244
6	4.19952e-21	43757896	-0.0342976	NA	0.00366642	met-d-HDL_size	rs998584	A	C	0.482334	Average diameter for HDL particles || id:met-d-HDL_size	TRUE	reported	igd	87.5070484187553
6	1.20005e-11	31287454	-0.027072	NA	0.00398873	met-d-HDL_size	rs9265113	T	C	0.407629	Average diameter for HDL particles || id:met-d-HDL_size	TRUE	reported	igd	46.0650347927033
7	4.09996e-09	98005617	-0.0257234	NA	0.00428113	met-d-HDL_size	rs6465679	T	A	0.756126	Average diameter for HDL particles || id:met-d-HDL_size	TRUE	reported	igd	36.1027189645623
7	1.10002e-21	1029585	-0.0352393	NA	0.00377087	met-d-HDL_size	rs9769088	C	T	0.390949	Average diameter for HDL particles || id:met-d-HDL_size	TRUE	reported	igd	87.3316016118074
7	2.29985e-16	94953895	-0.0296182	NA	0.0036988	met-d-HDL_size	rs705379	A	G	0.477478	Average diameter for HDL particles || id:met-d-HDL_size	TRUE	reported	igd	64.1203117074297
7	5.50047e-36	73037366	0.0555076	NA	0.0045583	met-d-HDL_size	rs55747707	A	G	0.203628	Average diameter for HDL particles || id:met-d-HDL_size	TRUE	reported	igd	148.285638357552
7	1.39991e-13	130468015	-0.0295718	NA	0.00401375	met-d-HDL_size	rs61462211	C	G	0.324661	Average diameter for HDL particles || id:met-d-HDL_size	TRUE	reported	igd	54.2818803582865
7	4.70002e-08	28245895	-0.0352633	NA	0.00640501	met-d-HDL_size	rs35067568	A	G	0.089891	Average diameter for HDL particles || id:met-d-HDL_size	TRUE	reported	igd	30.3114198081269
8	7.70016e-22	126506694	0.0338258	NA	0.00379956	met-d-HDL_size	rs112875651	A	G	0.392383	Average diameter for HDL particles || id:met-d-HDL_size	TRUE	reported	igd	79.2555235988259
8	2.60016e-12	19750044	-0.0615655	NA	0.00900371	met-d-HDL_size	rs59347135	G	C	0.045804	Average diameter for HDL particles || id:met-d-HDL_size	TRUE	reported	igd	46.7554051943833
8	4.30031e-12	9173358	0.0262279	NA	0.00369113	met-d-HDL_size	rs7012814	A	G	0.474255	Average diameter for HDL particles || id:met-d-HDL_size	TRUE	reported	igd	50.4903470699041
8	1.59993e-13	116610180	0.0275187	NA	0.00370612	met-d-HDL_size	rs2737205	C	T	0.561357	Average diameter for HDL particles || id:met-d-HDL_size	TRUE	reported	igd	55.1336662683455
8	9.3994e-79	19820933	0.111364	NA	0.00607968	met-d-HDL_size	rs145391587	C	A	0.10029	Average diameter for HDL particles || id:met-d-HDL_size	TRUE	reported	igd	335.527561961432
8	2.90001e-21	19773155	-0.122708	NA	0.0138125	met-d-HDL_size	rs144503444	C	T	0.018253	Average diameter for HDL particles || id:met-d-HDL_size	TRUE	reported	igd	78.9225616916935
8	4.39997e-10	144306970	0.0287759	NA	0.00474063	met-d-HDL_size	rs72691637	A	G	0.1874	Average diameter for HDL particles || id:met-d-HDL_size	TRUE	reported	igd	36.8456065394382
9	5.10035e-13	136155000	-0.0330916	NA	0.00474655	met-d-HDL_size	rs635634	T	C	0.183549	Average diameter for HDL particles || id:met-d-HDL_size	TRUE	reported	igd	48.6048281566256
9	1.7e-09	16726119	0.0237004	NA	0.00419367	met-d-HDL_size	rs10756792	T	C	0.742226	Average diameter for HDL particles || id:met-d-HDL_size	TRUE	reported	igd	31.9391126355981
9	5.69994e-09	107586753	0.0307501	NA	0.00544235	met-d-HDL_size	rs2066714	C	T	0.128934	Average diameter for HDL particles || id:met-d-HDL_size	TRUE	reported	igd	31.9242077869494
9	4.90004e-21	15304782	0.0480393	NA	0.0052721	met-d-HDL_size	rs686030	A	C	0.859547	Average diameter for HDL particles || id:met-d-HDL_size	TRUE	reported	igd	83.0282840573344
9	2.60016e-17	107661742	-0.0339149	NA	0.0041576	met-d-HDL_size	rs2740488	C	A	0.265313	Average diameter for HDL particles || id:met-d-HDL_size	TRUE	reported	igd	66.5419730518523
9	5.80003e-10	107647019	0.0371698	NA	0.00589345	met-d-HDL_size	rs11789603	T	C	0.108813	Average diameter for HDL particles || id:met-d-HDL_size	TRUE	reported	igd	39.7778441552946
10	2e-08	65191645	0.0196625	NA	0.00365952	met-d-HDL_size	rs7924036	T	G	0.504228	Average diameter for HDL particles || id:met-d-HDL_size	TRUE	reported	igd	28.8688325367003
10	7.29962e-18	113934384	-0.0347145	NA	0.00409424	met-d-HDL_size	rs2803619	C	G	0.724349	Average diameter for HDL particles || id:met-d-HDL_size	TRUE	reported	igd	71.8911175693214
10	1.20005e-12	94839642	0.0259116	NA	0.0036772	met-d-HDL_size	rs2068888	A	G	0.450086	Average diameter for HDL particles || id:met-d-HDL_size	TRUE	reported	igd	49.653967852256
10	7.39946e-12	46065451	0.0294122	NA	0.00428937	met-d-HDL_size	rs61854123	A	G	0.242667	Average diameter for HDL particles || id:met-d-HDL_size	TRUE	reported	igd	47.0184167401958
10	2.69998e-09	113983758	-0.0306563	NA	0.00524326	met-d-HDL_size	rs60847460	T	C	0.143326	Average diameter for HDL particles || id:met-d-HDL_size	TRUE	reported	igd	34.185086814964
11	6.70039e-56	116648917	0.0828296	NA	0.00539334	met-d-HDL_size	rs964184	C	G	0.867255	Average diameter for HDL particles || id:met-d-HDL_size	TRUE	reported	igd	235.860670807554
11	1.79999e-09	118949331	-0.0224595	NA	0.00371949	met-d-HDL_size	rs1177562	T	C	0.410413	Average diameter for HDL particles || id:met-d-HDL_size	TRUE	reported	igd	36.4614030461692
11	3.40001e-09	64004643	-0.0472353	NA	0.00874918	met-d-HDL_size	rs12294913	G	C	0.049059	Average diameter for HDL particles || id:met-d-HDL_size	TRUE	reported	igd	29.1473216072673
11	7.19946e-14	126234820	-0.0373505	NA	0.00540599	met-d-HDL_size	rs78689694	C	G	0.133343	Average diameter for HDL particles || id:met-d-HDL_size	TRUE	reported	igd	47.7355976067082
11	4.00037e-87	61579463	-0.0730549	NA	0.003849	met-d-HDL_size	rs174554	G	A	0.341706	Average diameter for HDL particles || id:met-d-HDL_size	TRUE	reported	igd	360.249078877941
11	2.80001e-09	75531695	-0.0361609	NA	0.00597093	met-d-HDL_size	rs10899133	T	C	0.105502	Average diameter for HDL particles || id:met-d-HDL_size	TRUE	reported	igd	36.6770588759218
11	4.90004e-17	47324666	0.0316023	NA	0.00390986	met-d-HDL_size	rs4752824	A	T	0.321811	Average diameter for HDL particles || id:met-d-HDL_size	TRUE	reported	igd	65.3303476347038
12	2.09991e-11	121368518	0.0240053	NA	0.00374509	met-d-HDL_size	rs3999421	T	A	0.392047	Average diameter for HDL particles || id:met-d-HDL_size	TRUE	reported	igd	41.0856117508757
12	1.09999e-08	125077567	0.0216663	NA	0.00382455	met-d-HDL_size	rs837500	T	C	0.638475	Average diameter for HDL particles || id:met-d-HDL_size	TRUE	reported	igd	32.0928893306137
12	5.80003e-09	123927262	0.024091	NA	0.00405545	met-d-HDL_size	rs11516173	T	A	0.297873	Average diameter for HDL particles || id:met-d-HDL_size	TRUE	reported	igd	35.2883662806184
12	2.39994e-11	57848708	0.026507	NA	0.00404383	met-d-HDL_size	rs3809113	G	C	0.710453	Average diameter for HDL particles || id:met-d-HDL_size	TRUE	reported	igd	42.9670340957341
12	9.40005e-09	20470199	0.0257895	NA	0.00462139	met-d-HDL_size	rs11045171	G	A	0.197431	Average diameter for HDL particles || id:met-d-HDL_size	TRUE	reported	igd	31.1415771874868
12	7.89951e-13	109871179	0.0254421	NA	0.00365643	met-d-HDL_size	rs7308864	G	A	0.523289	Average diameter for HDL particles || id:met-d-HDL_size	TRUE	reported	igd	48.4162761536893
12	6.70039e-29	125324798	-0.0619215	NA	0.00562762	met-d-HDL_size	rs61941676	A	C	0.127214	Average diameter for HDL particles || id:met-d-HDL_size	TRUE	reported	igd	121.069126121581
12	1.59993e-27	125259888	-0.0408513	NA	0.00398176	met-d-HDL_size	rs838876	G	A	0.681444	Average diameter for HDL particles || id:met-d-HDL_size	TRUE	reported	igd	105.259573061487
12	2e-08	20579083	0.0240102	NA	0.00451629	met-d-HDL_size	rs11045237	C	A	0.21029	Average diameter for HDL particles || id:met-d-HDL_size	TRUE	reported	igd	28.2636283131221
15	2e-08	41024094	0.0199247	NA	0.0036837	met-d-HDL_size	rs7180135	A	G	0.562026	Average diameter for HDL particles || id:met-d-HDL_size	TRUE	reported	igd	29.2560085325264
15	5.79429e-131	58586129	-0.117798	NA	0.00500419	met-d-HDL_size	rs1318175	T	C	0.158864	Average diameter for HDL particles || id:met-d-HDL_size	TRUE	reported	igd	554.1256484418
15	8.9002e-39	58639710	-0.072578	NA	0.005629	met-d-HDL_size	rs12898210	G	T	0.121591	Average diameter for HDL particles || id:met-d-HDL_size	TRUE	reported	igd	166.244580123849
15	1e-200	58671559	-0.126623	NA	0.00372206	met-d-HDL_size	rs1601933	T	C	0.465748	Average diameter for HDL particles || id:met-d-HDL_size	TRUE	reported	igd	1157.33332352661
15	2.59998e-08	43820717	-0.0621586	NA	0.0114847	met-d-HDL_size	rs55707100	T	C	0.025882	Average diameter for HDL particles || id:met-d-HDL_size	TRUE	reported	igd	29.2929518831044
15	2.39883e-109	58724706	0.154621	NA	0.00714689	met-d-HDL_size	rs11632618	A	G	0.069935	Average diameter for HDL particles || id:met-d-HDL_size	TRUE	reported	igd	468.061327307416
15	1.69981e-14	58972699	-0.064562	NA	0.00844401	met-d-HDL_size	rs80236739	G	A	0.04944	Average diameter for HDL particles || id:met-d-HDL_size	TRUE	reported	igd	58.4596852892007
16	1.10002e-47	56834254	-0.0895685	NA	0.0063454	met-d-HDL_size	rs79600951	G	C	0.09083	Average diameter for HDL particles || id:met-d-HDL_size	TRUE	reported	igd	199.247368279014
16	2.29985e-17	81534790	0.0327997	NA	0.00397188	met-d-HDL_size	rs2925979	C	T	0.69893	Average diameter for HDL particles || id:met-d-HDL_size	TRUE	reported	igd	68.1942103843774
16	6.09958e-14	67976320	-0.0733172	NA	0.0101078	met-d-HDL_size	rs4986970	T	A	0.033916	Average diameter for HDL particles || id:met-d-HDL_size	TRUE	reported	igd	52.6136536374688
16	1e-200	56985139	0.12457	NA	0.0037261	met-d-HDL_size	rs9989419	G	A	0.605872	Average diameter for HDL particles || id:met-d-HDL_size	TRUE	reported	igd	1117.68112433076
16	3.19963e-13	57009137	-0.0861249	NA	0.0116255	met-d-HDL_size	rs545858676	C	A	0.037657	Average diameter for HDL particles || id:met-d-HDL_size	TRUE	reported	igd	54.8825371852068
16	5.70033e-15	15130594	-0.0301953	NA	0.00397034	met-d-HDL_size	rs6498540	G	A	0.302066	Average diameter for HDL particles || id:met-d-HDL_size	TRUE	reported	igd	57.8393360995906
16	1.09999e-08	88032189	0.0223309	NA	0.00390603	met-d-HDL_size	rs141920044	T	C	0.350764	Average diameter for HDL particles || id:met-d-HDL_size	TRUE	reported	igd	32.6844592712873
16	3.09999e-08	57307608	0.018473	NA	0.00364911	met-d-HDL_size	rs11642750	G	A	0.49337	Average diameter for HDL particles || id:met-d-HDL_size	TRUE	reported	igd	25.6271877304852
17	1.39991e-31	41926126	-0.118225	NA	0.0104848	met-d-HDL_size	rs72836561	T	C	0.031483	Average diameter for HDL particles || id:met-d-HDL_size	TRUE	reported	igd	127.14472422181
17	9.09913e-16	7080316	0.0358449	NA	0.00465629	met-d-HDL_size	rs55714927	T	C	0.191001	Average diameter for HDL particles || id:met-d-HDL_size	TRUE	reported	igd	59.2617817054696
17	2.30001e-09	17682484	0.032541	NA	0.00566361	met-d-HDL_size	rs1006656	A	G	0.880994	Average diameter for HDL particles || id:met-d-HDL_size	TRUE	reported	igd	33.012248830369
17	1.29999e-08	44368212	-0.0271746	NA	0.00488416	met-d-HDL_size	rs2957297	A	C	0.19209	Average diameter for HDL particles || id:met-d-HDL_size	TRUE	reported	igd	30.95612240268
18	1.10002e-31	47179516	0.0593387	NA	0.00512853	met-d-HDL_size	rs1943973	A	G	0.849327	Average diameter for HDL particles || id:met-d-HDL_size	TRUE	reported	igd	133.872154965869
18	2.39999e-10	47632322	0.12483	NA	0.0198612	met-d-HDL_size	rs143376213	C	T	0.010018	Average diameter for HDL particles || id:met-d-HDL_size	TRUE	reported	igd	39.5027173740736
19	1.10002e-32	8429323	0.156937	NA	0.0131378	met-d-HDL_size	rs116843064	A	G	0.019852	Average diameter for HDL particles || id:met-d-HDL_size	TRUE	reported	igd	142.693897522876
19	2.39999e-09	19379549	0.0444117	NA	0.00698361	met-d-HDL_size	rs58542926	T	C	0.074402	Average diameter for HDL particles || id:met-d-HDL_size	TRUE	reported	igd	40.4422061518128
19	2.80027e-25	45487178	-0.0387965	NA	0.00383699	met-d-HDL_size	rs204474	T	C	0.644329	Average diameter for HDL particles || id:met-d-HDL_size	TRUE	reported	igd	102.235979184667
19	9.29994e-09	36038390	0.0220216	NA	0.00379282	met-d-HDL_size	rs7599	G	A	0.631446	Average diameter for HDL particles || id:met-d-HDL_size	TRUE	reported	igd	33.7111272480718
19	1.20005e-11	11347493	-0.0470633	NA	0.00687384	met-d-HDL_size	rs737337	C	T	0.076791	Average diameter for HDL particles || id:met-d-HDL_size	TRUE	reported	igd	46.8776588158844
19	9.70063e-16	45415713	-0.043103	NA	0.00550777	met-d-HDL_size	rs10414043	A	G	0.127461	Average diameter for HDL particles || id:met-d-HDL_size	TRUE	reported	igd	61.2439797874677
20	2.09991e-21	44709539	0.0345274	NA	0.00367254	met-d-HDL_size	rs6074013	G	C	0.53858	Average diameter for HDL particles || id:met-d-HDL_size	TRUE	reported	igd	88.3882800211428
20	1e-200	44534651	-0.175327	NA	0.0044561	met-d-HDL_size	rs6065904	A	G	0.214776	Average diameter for HDL particles || id:met-d-HDL_size	TRUE	reported	igd	1548.05984883221
20	1.9002e-13	44051918	0.0322311	NA	0.00436517	met-d-HDL_size	rs3091492	A	G	0.753766	Average diameter for HDL particles || id:met-d-HDL_size	TRUE	reported	igd	54.5190063087555
20	3.69999e-11	44609595	0.0389415	NA	0.00612718	met-d-HDL_size	rs6032614	T	G	0.899827	Average diameter for HDL particles || id:met-d-HDL_size	TRUE	reported	igd	40.3928107362331
1	7.50067e-27	109817590	-0.0526531	NA	0.00485894	met-d-LDL_size	rs12740374	T	G	0.221059	Average diameter for LDL particles || id:met-d-LDL_size	TRUE	reported	igd	117.426149162985
1	5.40008e-18	55505647	-0.134034	NA	0.0153884	met-d-LDL_size	rs11591147	T	G	0.017458	Average diameter for LDL particles || id:met-d-LDL_size	TRUE	reported	igd	75.86527277883
1	2.59998e-08	27284913	-0.0752588	NA	0.0134094	met-d-LDL_size	rs79598313	T	C	0.023202	Average diameter for LDL particles || id:met-d-LDL_size	TRUE	reported	igd	31.498936189514
1	4.90004e-15	110232983	-0.0350433	NA	0.00452224	met-d-LDL_size	rs140584594	G	A	0.730105	Average diameter for LDL particles || id:met-d-LDL_size	TRUE	reported	igd	60.0485851359078
2	8.4004e-12	27651375	0.0277699	NA	0.00406222	met-d-LDL_size	rs2303370	T	C	0.440359	Average diameter for LDL particles || id:met-d-LDL_size	TRUE	reported	igd	46.7327945136423
2	8.80035e-50	21299867	0.075255	NA	0.00509484	met-d-LDL_size	rs577584	A	T	0.804722	Average diameter for LDL particles || id:met-d-LDL_size	TRUE	reported	igd	218.177328914769
2	3.69999e-10	165528876	0.0252833	NA	0.00413503	met-d-LDL_size	rs13389219	T	C	0.392528	Average diameter for LDL particles || id:met-d-LDL_size	TRUE	reported	igd	37.3861019704942
2	3.90032e-12	227112754	-0.0291416	NA	0.00420987	met-d-LDL_size	rs2943654	T	C	0.64513	Average diameter for LDL particles || id:met-d-LDL_size	TRUE	reported	igd	47.9169774303744
5	2.90001e-10	74887614	0.0306254	NA	0.00476782	met-d-LDL_size	rs767676	C	T	0.234632	Average diameter for LDL particles || id:met-d-LDL_size	TRUE	reported	igd	41.2594882809701
6	4.40048e-65	160997118	0.127652	NA	0.00748773	met-d-LDL_size	rs74617384	T	A	0.078899	Average diameter for LDL particles || id:met-d-LDL_size	TRUE	reported	igd	290.639672516999
6	3.09999e-08	32622063	-0.0246739	NA	0.00441031	met-d-LDL_size	rs17613367	A	G	0.699344	Average diameter for LDL particles || id:met-d-LDL_size	TRUE	reported	igd	31.2994975918369
6	2.90001e-18	160922870	0.128259	NA	0.0149771	met-d-LDL_size	rs117733303	G	A	0.0185	Average diameter for LDL particles || id:met-d-LDL_size	TRUE	reported	igd	73.3365102450623
6	1.09999e-10	161017363	0.073488	NA	0.0112406	met-d-LDL_size	rs73596816	A	G	0.033595	Average diameter for LDL particles || id:met-d-LDL_size	TRUE	reported	igd	42.7419044354641
7	1.29987e-11	73034929	0.0400367	NA	0.00597443	met-d-LDL_size	rs71556736	T	C	0.131478	Average diameter for LDL particles || id:met-d-LDL_size	TRUE	reported	igd	44.9079875508229
7	3.69999e-08	130432538	0.0213994	NA	0.00403697	met-d-LDL_size	rs13241165	T	A	0.491859	Average diameter for LDL particles || id:met-d-LDL_size	TRUE	reported	igd	28.0990831400227
8	2.39999e-09	11596163	-0.0246125	NA	0.00409183	met-d-LDL_size	rs7838131	A	G	0.575046	Average diameter for LDL particles || id:met-d-LDL_size	TRUE	reported	igd	36.1806440989034
8	1.6e-09	116846039	-0.0313755	NA	0.00514694	met-d-LDL_size	rs13262459	C	T	0.203208	Average diameter for LDL particles || id:met-d-LDL_size	TRUE	reported	igd	37.1606327123962
8	1.29987e-15	126484463	0.0340804	NA	0.00423355	met-d-LDL_size	rs2954025	T	C	0.648743	Average diameter for LDL particles || id:met-d-LDL_size	TRUE	reported	igd	64.8037264587798
8	7.00003e-37	19818773	0.0853715	NA	0.00672567	met-d-LDL_size	rs117026536	T	G	0.099922	Average diameter for LDL particles || id:met-d-LDL_size	TRUE	reported	igd	161.121952199668
9	1e-08	107664301	0.0261464	NA	0.004633	met-d-LDL_size	rs1883025	T	C	0.254436	Average diameter for LDL particles || id:met-d-LDL_size	TRUE	reported	igd	31.8492493862828
10	4.10015e-13	102075479	-0.0386025	NA	0.0053102	met-d-LDL_size	rs603424	A	G	0.173834	Average diameter for LDL particles || id:met-d-LDL_size	TRUE	reported	igd	52.8456332617322
11	8.00018e-21	116648917	0.0565048	NA	0.00594967	met-d-LDL_size	rs964184	C	G	0.867255	Average diameter for LDL particles || id:met-d-LDL_size	TRUE	reported	igd	90.1955119269274
12	4.09996e-09	112545197	0.0481663	NA	0.00810095	met-d-LDL_size	rs73412716	T	G	0.069285	Average diameter for LDL particles || id:met-d-LDL_size	TRUE	reported	igd	35.3520554130767
15	6.89922e-34	58723426	0.0591853	NA	0.00488162	met-d-LDL_size	rs1077835	G	A	0.219721	Average diameter for LDL particles || id:met-d-LDL_size	TRUE	reported	igd	146.994053930953
15	8.99912e-14	58671765	-0.0321052	NA	0.00427632	met-d-LDL_size	rs1601935	T	G	0.654652	Average diameter for LDL particles || id:met-d-LDL_size	TRUE	reported	igd	56.3651110255543
16	7.59976e-36	56987015	0.0534041	NA	0.00432973	met-d-LDL_size	rs12446515	T	C	0.323219	Average diameter for LDL particles || id:met-d-LDL_size	TRUE	reported	igd	152.134450900719
17	6.79986e-16	64210580	0.0939534	NA	0.0117311	met-d-LDL_size	rs1801689	C	A	0.030531	Average diameter for LDL particles || id:met-d-LDL_size	TRUE	reported	igd	64.1427430217756
17	2.80027e-18	41926126	-0.0990588	NA	0.0115563	met-d-LDL_size	rs72836561	T	C	0.031483	Average diameter for LDL particles || id:met-d-LDL_size	TRUE	reported	igd	73.4765083480257
17	1.7e-08	76402116	0.0237363	NA	0.00415441	met-d-LDL_size	rs2376584	A	G	0.408769	Average diameter for LDL particles || id:met-d-LDL_size	TRUE	reported	igd	32.6442980739165
19	3.80014e-12	45357939	0.0281533	NA	0.00409182	met-d-LDL_size	rs2927468	G	A	0.523267	Average diameter for LDL particles || id:met-d-LDL_size	TRUE	reported	igd	47.3397080030061
19	3.10027e-24	11193949	-0.0625236	NA	0.00618488	met-d-LDL_size	rs10412048	G	A	0.120899	Average diameter for LDL particles || id:met-d-LDL_size	TRUE	reported	igd	102.193999545444
19	1.09999e-09	45421204	0.073643	NA	0.0123091	met-d-LDL_size	rs150966173	T	C	0.02797	Average diameter for LDL particles || id:met-d-LDL_size	TRUE	reported	igd	35.7940091084611
19	1.99986e-184	45412079	-0.215492	NA	0.00744098	met-d-LDL_size	rs7412	T	C	0.080658	Average diameter for LDL particles || id:met-d-LDL_size	TRUE	reported	igd	838.691090183251
19	1.29999e-08	19379549	-0.0425849	NA	0.00769455	met-d-LDL_size	rs58542926	T	C	0.074402	Average diameter for LDL particles || id:met-d-LDL_size	TRUE	reported	igd	30.6298458625442
20	1.89998e-10	44545048	0.0292924	NA	0.00466237	met-d-LDL_size	rs4810479	T	C	0.750222	Average diameter for LDL particles || id:met-d-LDL_size	TRUE	reported	igd	39.4726642620377
20	1.40001e-09	17844684	-0.0258394	NA	0.00426216	met-d-LDL_size	rs2618566	T	G	0.660287	Average diameter for LDL particles || id:met-d-LDL_size	TRUE	reported	igd	36.7540627142598
22	3.29989e-18	44324855	0.0430265	NA	0.00491433	met-d-LDL_size	rs3747207	A	G	0.214999	Average diameter for LDL particles || id:met-d-LDL_size	TRUE	reported	igd	76.6555152228018
1	4.30002e-09	149866868	-0.0796125	NA	0.0137092	met-d-VLDL_size	rs74910819	G	T	0.029894	Average diameter for VLDL particles || id:met-d-VLDL_size	TRUE	reported	igd	33.7239393213897
1	4.90004e-08	220970028	-0.021107	NA	0.00421659	met-d-VLDL_size	rs2642438	G	A	0.703836	Average diameter for VLDL particles || id:met-d-VLDL_size	TRUE	reported	igd	25.0570691419008
1	3.50026e-35	230303848	-0.0471256	NA	0.00394876	met-d-VLDL_size	rs1546954	G	T	0.612651	Average diameter for VLDL particles || id:met-d-VLDL_size	TRUE	reported	igd	142.426993827642
1	4.19952e-59	62996838	0.0633814	NA	0.00402333	met-d-VLDL_size	rs1168013	G	C	0.6476	Average diameter for VLDL particles || id:met-d-VLDL_size	TRUE	reported	igd	248.171750828506
1	2.1e-08	219628682	0.0217686	NA	0.00390491	met-d-VLDL_size	rs6689335	C	T	0.418104	Average diameter for VLDL particles || id:met-d-VLDL_size	TRUE	reported	igd	31.0769894943573
1	1.10002e-13	27284913	0.098306	NA	0.0127825	met-d-VLDL_size	rs79598313	T	C	0.023202	Average diameter for VLDL particles || id:met-d-VLDL_size	TRUE	reported	igd	59.1464179544256
2	7.70016e-35	165528876	-0.0469808	NA	0.00394116	met-d-VLDL_size	rs13389219	T	C	0.392528	Average diameter for VLDL particles || id:met-d-VLDL_size	TRUE	reported	igd	142.09954352878
2	5.30029e-14	219699999	0.0713632	NA	0.00996227	met-d-VLDL_size	rs78058190	A	G	0.0501	Average diameter for VLDL particles || id:met-d-VLDL_size	TRUE	reported	igd	51.3135446750647
2	5e-09	25592918	-0.0242054	NA	0.00414851	met-d-VLDL_size	rs11903847	C	T	0.665068	Average diameter for VLDL particles || id:met-d-VLDL_size	TRUE	reported	igd	34.043973604328
2	2.09894e-106	27730940	-0.0835658	NA	0.00393241	met-d-VLDL_size	rs1260326	C	T	0.603982	Average diameter for VLDL particles || id:met-d-VLDL_size	TRUE	reported	igd	451.585061192281
2	4.90004e-80	21231524	-0.0884273	NA	0.00474428	met-d-VLDL_size	rs676210	A	G	0.205765	Average diameter for VLDL particles || id:met-d-VLDL_size	TRUE	reported	igd	347.401831995947
2	5.60015e-26	227104111	0.0417396	NA	0.0040273	met-d-VLDL_size	rs2972140	C	T	0.650638	Average diameter for VLDL particles || id:met-d-VLDL_size	TRUE	reported	igd	107.415907374241
3	1.29999e-08	150097635	0.0405101	NA	0.00764083	met-d-VLDL_size	rs9844972	C	G	0.070765	Average diameter for VLDL particles || id:met-d-VLDL_size	TRUE	reported	igd	28.1090103912365
3	3.2e-08	172294500	0.0627795	NA	0.0116779	met-d-VLDL_size	rs79287178	A	G	0.0311	Average diameter for VLDL particles || id:met-d-VLDL_size	TRUE	reported	igd	28.900556202527
3	3.09999e-09	12385357	-0.033767	NA	0.00552311	met-d-VLDL_size	rs3963364	A	C	0.165061	Average diameter for VLDL particles || id:met-d-VLDL_size	TRUE	reported	igd	37.3781299821771
4	5.30005e-09	171552642	-0.0252866	NA	0.00451451	met-d-VLDL_size	rs1867172	T	C	0.240418	Average diameter for VLDL particles || id:met-d-VLDL_size	TRUE	reported	igd	31.3732592741847
4	3.2e-09	15101010	0.0238837	NA	0.00408676	met-d-VLDL_size	rs2702552	G	A	0.66352	Average diameter for VLDL particles || id:met-d-VLDL_size	TRUE	reported	igd	34.1542652467928
4	8.9002e-24	3443931	-0.0387018	NA	0.00398649	met-d-VLDL_size	rs13108218	G	A	0.615355	Average diameter for VLDL particles || id:met-d-VLDL_size	TRUE	reported	igd	94.2499157267314
4	5e-10	87825433	0.0234772	NA	0.00405475	met-d-VLDL_size	rs13115795	T	C	0.357346	Average diameter for VLDL particles || id:met-d-VLDL_size	TRUE	reported	igd	33.5246640445453
5	4.49987e-26	55860781	0.0509033	NA	0.00488407	met-d-VLDL_size	rs3936511	G	A	0.192433	Average diameter for VLDL particles || id:met-d-VLDL_size	TRUE	reported	igd	108.624581579032
5	3.90032e-12	156443066	0.0258951	NA	0.00401787	met-d-VLDL_size	rs4704834	G	A	0.644037	Average diameter for VLDL particles || id:met-d-VLDL_size	TRUE	reported	igd	41.5377935310365
5	9.49992e-09	57610069	-0.0210247	NA	0.00395634	met-d-VLDL_size	rs37538	C	G	0.602796	Average diameter for VLDL particles || id:met-d-VLDL_size	TRUE	reported	igd	28.2405012785815
6	2.29985e-30	161017363	-0.12281	NA	0.0106989	met-d-VLDL_size	rs73596816	A	G	0.033595	Average diameter for VLDL particles || id:met-d-VLDL_size	TRUE	reported	igd	131.761705049395
6	2.49977e-17	127452935	0.0312971	NA	0.0038554	met-d-VLDL_size	rs2745353	T	C	0.518779	Average diameter for VLDL particles || id:met-d-VLDL_size	TRUE	reported	igd	65.8975561782002
6	1.59993e-13	32507498	0.0709928	NA	0.0101701	met-d-VLDL_size	rs12661597	T	G	0.040322	Average diameter for VLDL particles || id:met-d-VLDL_size	TRUE	reported	igd	48.7279526195975
6	9.70063e-19	32583057	0.0336285	NA	0.00391862	met-d-VLDL_size	rs3129755	G	A	0.565314	Average diameter for VLDL particles || id:met-d-VLDL_size	TRUE	reported	igd	73.645919794757
6	1.80011e-19	43757896	0.035096	NA	0.00384748	met-d-VLDL_size	rs998584	A	C	0.482334	Average diameter for VLDL particles || id:met-d-VLDL_size	TRUE	reported	igd	83.2075052137106
6	5.89997e-09	161080457	0.0782884	NA	0.013503	met-d-VLDL_size	rs117857195	T	G	0.024241	Average diameter for VLDL particles || id:met-d-VLDL_size	TRUE	reported	igd	33.61509163019
6	2.80027e-16	139835498	-0.031675	NA	0.00390737	met-d-VLDL_size	rs17585887	C	T	0.590925	Average diameter for VLDL particles || id:met-d-VLDL_size	TRUE	reported	igd	65.7149484576384
6	4.10015e-11	160578069	-0.106982	NA	0.01665	met-d-VLDL_size	rs146534110	T	G	0.013508	Average diameter for VLDL particles || id:met-d-VLDL_size	TRUE	reported	igd	41.2850628069511
6	2.39999e-08	160877300	0.0726655	NA	0.013205	met-d-VLDL_size	rs150960004	T	C	0.022101	Average diameter for VLDL particles || id:met-d-VLDL_size	TRUE	reported	igd	30.2816629574039
6	1e-122	160922870	-0.333887	NA	0.0142554	met-d-VLDL_size	rs117733303	G	A	0.0185	Average diameter for VLDL particles || id:met-d-VLDL_size	TRUE	reported	igd	548.580295548974
6	1e-200	160985526	-0.21775	NA	0.00715987	met-d-VLDL_size	rs118039278	A	G	0.078853	Average diameter for VLDL particles || id:met-d-VLDL_size	TRUE	reported	igd	924.924009919042
7	6.60693e-101	73033559	-0.121609	NA	0.00572143	met-d-VLDL_size	rs34062580	A	G	0.130287	Average diameter for VLDL particles || id:met-d-VLDL_size	TRUE	reported	igd	451.775064750291
7	2.70023e-14	130433594	0.0309429	NA	0.00415552	met-d-VLDL_size	rs11976955	G	C	0.314213	Average diameter for VLDL particles || id:met-d-VLDL_size	TRUE	reported	igd	55.4461344663894
7	1.10002e-16	1208553	0.0312364	NA	0.00389179	met-d-VLDL_size	rs12702449	A	C	0.434449	Average diameter for VLDL particles || id:met-d-VLDL_size	TRUE	reported	igd	64.4203612001358
7	1.2e-09	72823767	0.0754093	NA	0.0122405	met-d-VLDL_size	rs147440796	C	T	0.032874	Average diameter for VLDL particles || id:met-d-VLDL_size	TRUE	reported	igd	37.9534711977376
7	1.69981e-13	25983400	-0.0273991	NA	0.00402184	met-d-VLDL_size	rs56001710	T	A	0.58058	Average diameter for VLDL particles || id:met-d-VLDL_size	TRUE	reported	igd	46.4112233982882
7	2.69998e-08	28232457	-0.0227461	NA	0.00405577	met-d-VLDL_size	rs849327	G	A	0.656008	Average diameter for VLDL particles || id:met-d-VLDL_size	TRUE	reported	igd	31.4533748912448
8	4e-10	19972140	-0.119023	NA	0.0187782	met-d-VLDL_size	rs150564454	A	G	0.011474	Average diameter for VLDL particles || id:met-d-VLDL_size	TRUE	reported	igd	40.1748130576305
8	1.39959e-189	19819724	-0.185106	NA	0.00638455	met-d-VLDL_size	rs328	G	C	0.10031	Average diameter for VLDL particles || id:met-d-VLDL_size	TRUE	reported	igd	840.58262222161
8	1.50003e-57	126500031	-0.0611055	NA	0.00394186	met-d-VLDL_size	rs28601761	G	C	0.420164	Average diameter for VLDL particles || id:met-d-VLDL_size	TRUE	reported	igd	240.302457795627
8	1.5e-10	126631799	0.0287598	NA	0.00472508	met-d-VLDL_size	rs3860847	A	G	0.212511	Average diameter for VLDL particles || id:met-d-VLDL_size	TRUE	reported	igd	37.0470295119885
8	7.70016e-25	19773155	0.150256	NA	0.0145102	met-d-VLDL_size	rs144503444	C	T	0.018253	Average diameter for VLDL particles || id:met-d-VLDL_size	TRUE	reported	igd	107.230134155024
8	4.60045e-24	10641407	0.0392043	NA	0.00389922	met-d-VLDL_size	rs4321967	T	C	0.57735	Average diameter for VLDL particles || id:met-d-VLDL_size	TRUE	reported	igd	101.09086875949
8	1.6e-10	22879734	-0.0259801	NA	0.00407713	met-d-VLDL_size	rs4871844	C	T	0.342599	Average diameter for VLDL particles || id:met-d-VLDL_size	TRUE	reported	igd	40.6043458557122
10	5.79963e-11	94796504	-0.023222	NA	0.00396506	met-d-VLDL_size	rs835273	T	A	0.384862	Average diameter for VLDL particles || id:met-d-VLDL_size	TRUE	reported	igd	34.3004418374708
10	1.50003e-27	65191645	-0.0405691	NA	0.00385056	met-d-VLDL_size	rs7924036	T	G	0.504228	Average diameter for VLDL particles || id:met-d-VLDL_size	TRUE	reported	igd	111.005106154904
11	5.99998e-10	65473798	0.0253255	NA	0.00424076	met-d-VLDL_size	rs10750766	A	C	0.70979	Average diameter for VLDL particles || id:met-d-VLDL_size	TRUE	reported	igd	35.6638863383247
11	8.10028e-77	61575158	0.0729003	NA	0.00404693	met-d-VLDL_size	rs174553	G	A	0.342553	Average diameter for VLDL particles || id:met-d-VLDL_size	TRUE	reported	igd	324.494429797178
11	4.30002e-09	116391666	-0.0276706	NA	0.00487489	met-d-VLDL_size	rs55960868	A	G	0.197794	Average diameter for VLDL particles || id:met-d-VLDL_size	TRUE	reported	igd	32.21866281598
11	1.59993e-41	116916060	0.253992	NA	0.0194863	met-d-VLDL_size	rs144018203	C	G	0.010654	Average diameter for VLDL particles || id:met-d-VLDL_size	TRUE	reported	igd	169.895277378195
11	4.00037e-11	64004643	0.0580384	NA	0.00920392	met-d-VLDL_size	rs12294913	G	C	0.049059	Average diameter for VLDL particles || id:met-d-VLDL_size	TRUE	reported	igd	39.7635538507228
11	1e-200	116648917	-0.199694	NA	0.00567366	met-d-VLDL_size	rs964184	C	G	0.867255	Average diameter for VLDL particles || id:met-d-VLDL_size	TRUE	reported	igd	1238.80633948935
12	5.19996e-13	124409502	-0.0284022	NA	0.00412989	met-d-VLDL_size	rs7133378	A	G	0.319792	Average diameter for VLDL particles || id:met-d-VLDL_size	TRUE	reported	igd	47.2962811336616
12	1.6e-08	57766392	-0.0246932	NA	0.00450216	met-d-VLDL_size	rs4760254	C	G	0.239057	Average diameter for VLDL particles || id:met-d-VLDL_size	TRUE	reported	igd	30.0824288133969
13	1.29999e-08	114544024	0.0224748	NA	0.00420792	met-d-VLDL_size	rs7140110	C	T	0.299371	Average diameter for VLDL particles || id:met-d-VLDL_size	TRUE	reported	igd	28.5270407412132
13	2.99999e-08	31007805	-0.0243318	NA	0.00431724	met-d-VLDL_size	rs149778057	C	A	0.328223	Average diameter for VLDL particles || id:met-d-VLDL_size	TRUE	reported	igd	31.7640661383751
13	2.80001e-09	95222890	0.0237633	NA	0.00403649	met-d-VLDL_size	rs35678857	A	C	0.351833	Average diameter for VLDL particles || id:met-d-VLDL_size	TRUE	reported	igd	34.6581789517808
15	1.29987e-31	58580781	0.0520857	NA	0.0046768	met-d-VLDL_size	rs1560390	C	T	0.219676	Average diameter for VLDL particles || id:met-d-VLDL_size	TRUE	reported	igd	124.033618659683
15	1.30017e-106	58737341	0.117992	NA	0.0055187	met-d-VLDL_size	rs473224	G	T	0.853922	Average diameter for VLDL particles || id:met-d-VLDL_size	TRUE	reported	igd	457.121399712295
15	3.50026e-18	43726625	0.103655	NA	0.0121736	met-d-VLDL_size	rs150844304	C	A	0.025676	Average diameter for VLDL particles || id:met-d-VLDL_size	TRUE	reported	igd	72.5007429013003
15	1.79887e-183	58678512	-0.119944	NA	0.004222	met-d-VLDL_size	rs10468017	T	C	0.295934	Average diameter for VLDL particles || id:met-d-VLDL_size	TRUE	reported	igd	807.087457119898
16	4.79954e-15	81534790	-0.032524	NA	0.00419876	met-d-VLDL_size	rs2925979	C	T	0.69893	Average diameter for VLDL particles || id:met-d-VLDL_size	TRUE	reported	igd	60.0020104694988
16	6.00067e-15	15148646	-0.031112	NA	0.00422854	met-d-VLDL_size	rs11075253	A	C	0.295786	Average diameter for VLDL particles || id:met-d-VLDL_size	TRUE	reported	igd	54.1346052119227
16	2.80027e-13	57004889	-0.0278194	NA	0.00388817	met-d-VLDL_size	rs7205804	A	G	0.44038	Average diameter for VLDL particles || id:met-d-VLDL_size	TRUE	reported	igd	51.1923454656847
17	1.10002e-38	64210580	-0.142358	NA	0.0111968	met-d-VLDL_size	rs1801689	C	A	0.030531	Average diameter for VLDL particles || id:met-d-VLDL_size	TRUE	reported	igd	161.650076420448
17	1.59993e-38	41926126	0.140966	NA	0.0110299	met-d-VLDL_size	rs72836561	T	C	0.031483	Average diameter for VLDL particles || id:met-d-VLDL_size	TRUE	reported	igd	163.337386758127
17	2.39999e-08	76394449	-0.023392	NA	0.00394477	met-d-VLDL_size	rs2292644	T	C	0.60322	Average diameter for VLDL particles || id:met-d-VLDL_size	TRUE	reported	igd	35.1634385494973
17	2.59998e-09	17449917	0.0482304	NA	0.00808182	met-d-VLDL_size	rs11651280	T	G	0.061066	Average diameter for VLDL particles || id:met-d-VLDL_size	TRUE	reported	igd	35.614215355431
19	2.19989e-61	45430280	0.0670828	NA	0.00414146	met-d-VLDL_size	rs5112	G	C	0.533746	Average diameter for VLDL particles || id:met-d-VLDL_size	TRUE	reported	igd	262.370752469022
19	6.29999e-10	19458388	-0.110738	NA	0.0185451	met-d-VLDL_size	rs182611493	G	A	0.012523	Average diameter for VLDL particles || id:met-d-VLDL_size	TRUE	reported	igd	35.6561946731698
19	5.30029e-34	45416178	0.0549444	NA	0.00453639	met-d-VLDL_size	rs483082	T	G	0.236543	Average diameter for VLDL particles || id:met-d-VLDL_size	TRUE	reported	igd	146.698644700241
19	1.20005e-58	8429323	-0.222426	NA	0.0138143	met-d-VLDL_size	rs116843064	A	G	0.019852	Average diameter for VLDL particles || id:met-d-VLDL_size	TRUE	reported	igd	259.246759879442
19	1.59993e-42	19379549	-0.100167	NA	0.00734322	met-d-VLDL_size	rs58542926	T	C	0.074402	Average diameter for VLDL particles || id:met-d-VLDL_size	TRUE	reported	igd	186.069955738266
19	2e-09	8429066	-0.0490949	NA	0.00835593	met-d-VLDL_size	rs35137994	T	C	0.056405	Average diameter for VLDL particles || id:met-d-VLDL_size	TRUE	reported	igd	34.5209845381796
20	3.80014e-44	44576502	0.0668197	NA	0.00495714	met-d-VLDL_size	rs7679	C	T	0.186404	Average diameter for VLDL particles || id:met-d-VLDL_size	TRUE	reported	igd	181.696547011556
22	4.09996e-08	44340904	-0.0241077	NA	0.00457396	met-d-VLDL_size	rs2294915	T	C	0.231804	Average diameter for VLDL particles || id:met-d-VLDL_size	TRUE	reported	igd	27.7796539965222
11	8.69e-09	61511498	0.104802	15725	0.018198	met-c-851	rs3741252	T	C	0.11925	Average number of double bonds in a fatty acid chain || id:met-c-851	TRUE	reported	igd	33.1659025149121
11	8.98008e-10	61823630	-0.093173	15724	0.015196	met-c-851	rs12226389	C	T	0.185083	Average number of double bonds in a fatty acid chain || id:met-c-851	TRUE	reported	igd	37.5942641534489
11	8.14704e-127	61569830	-0.293062	13501	0.012231	met-c-851	rs174546	T	C	0.402805	Average number of double bonds in a fatty acid chain || id:met-c-851	TRUE	reported	igd	574.10996604412
16	1.10999e-08	15172118	0.072982	15721	0.012764	met-c-851	rs11644601	C	T	0.278048	Average number of double bonds in a fatty acid chain || id:met-c-851	TRUE	reported	igd	32.6932375567408
19	3.42997e-08	45414399	-0.124511	15724	0.022548	met-c-851	rs72654473	A	C	0.077365	Average number of double bonds in a fatty acid chain || id:met-c-851	TRUE	reported	igd	30.4929463725174
11	4.78002e-10	61823630	0.088545	19017	0.01421	met-c-848	rs12226389	C	T	0.189479	Average number of methylene groups in a fatty acid chain || id:met-c-848	TRUE	reported	igd	38.8275447309162
11	6.18016e-98	61569830	0.238151	16794	0.011335	met-c-848	rs174546	T	C	0.384005	Average number of methylene groups in a fatty acid chain || id:met-c-848	TRUE	reported	igd	441.429923874684
17	6.98072e-12	4667972	-0.295917	14240	0.043116	met-c-848	rs75679663	A	C	0.022988	Average number of methylene groups in a fatty acid chain || id:met-c-848	TRUE	reported	igd	47.1045549001758
19	6.29999e-10	45412079	0.152815	19016	0.024697	met-c-848	rs7412	T	C	0.059348	Average number of methylene groups in a fatty acid chain || id:met-c-848	TRUE	reported	igd	38.2863149900911
11	2.14981e-13	61823630	0.120066	13527	0.016295	met-c-847	rs12226389	C	T	0.186087	Average number of methylene groups per double bond || id:met-c-847	TRUE	reported	igd	54.2914392838168
11	9.2045e-146	61570783	0.313917	13530	0.012168	met-c-847	rs174547	C	T	0.402144	Average number of methylene groups per double bond || id:met-c-847	TRUE	reported	igd	665.566215062595
11	4.53002e-10	61511498	-0.117957	13531	0.018843	met-c-847	rs3741252	T	C	0.128201	Average number of methylene groups per double bond || id:met-c-847	TRUE	reported	igd	39.1874804013013
16	7.99006e-10	15139594	0.077157	13529	0.012505	met-c-847	rs34955778	C	T	0.433229	Average number of methylene groups per double bond || id:met-c-847	TRUE	reported	igd	38.0700348345268
19	3.26964e-11	45412079	0.188136	13526	0.028245	met-c-847	rs7412	T	C	0.057413	Average number of methylene groups per double bond || id:met-c-847	TRUE	reported	igd	44.3670603259338
6	4.29101e-09	160428561	0.0212	6864	0.0036	met-a-368	rs10945649	A	T	0.1287	Beta-hydroxyisovalerate || id:met-a-368	TRUE	reported	igd	34.679012345679
2	2.07683e-19	211543055	-0.0221	7357	0.0025	met-a-362	rs715	C	T	0.287	Betaine || id:met-a-362	TRUE	reported	igd	78.1456
5	1.48799e-19	78346769	-0.0304	7357	0.0034	met-a-362	rs16876394	C	T	0.1007	Betaine || id:met-a-362	TRUE	reported	igd	79.9446366782007
12	2.399e-10	327421	-0.019	5598	0.003	met-a-362	rs495360	A	C	0.497	Betaine || id:met-a-362	TRUE	reported	igd	40.1111111111111
21	1.14604e-11	44487404	0.0121	7357	0.0018	met-a-362	rs2851391	C	T	0.5418	Betaine || id:met-a-362	TRUE	reported	igd	45.1882716049383
2	3.76011e-95	234668570	0.128	7303	0.0062	met-a-491	rs887829	T	C	0.3295	Bilirubin (E,E)* || id:met-a-491	TRUE	reported	igd	426.222684703434
2	1.79184e-56	234668570	0.081	4961	0.0051	met-a-631	rs887829	T	C	0.3243	Bilirubin (E,Z or Z,E)* || id:met-a-631	TRUE	reported	igd	252.249134948097
2	2.14783e-152	234668570	0.1677	6393	0.0064	met-a-450	rs887829	T	C	0.3265	Bilirubin (Z,Z) || id:met-a-450	TRUE	reported	igd	686.603759765625
2	2.50035e-168	234668570	0.1131	6252	0.0041	met-a-357	rs887829	T	C	0.3411	Biliverdin || id:met-a-357	TRUE	reported	igd	760.95240928019
3	5.93472e-13	186454180	0.0718	4452	0.01	met-a-656	rs5030062	C	A	0.3853	Bradykinin, des-arg(9) || id:met-a-656	TRUE	reported	igd	51.5524
4	3.55877e-48	187174683	0.1412	4452	0.0097	met-a-656	rs4253311	G	A	0.5131	Bradykinin, des-arg(9) || id:met-a-656	TRUE	reported	igd	211.897544903815
5	2.75613e-23	176842474	0.169	2956	0.017	met-a-656	rs2731672	C	T	0.743	Bradykinin, des-arg(9) || id:met-a-656	TRUE	reported	igd	98.8269896193772
5	6.22702e-09	131714409	0.024	7349	0.0041	met-a-476	rs274567	T	C	0.3712	Butyrylcarnitine || id:met-a-476	TRUE	reported	igd	34.2653182629387
10	1.61102e-14	61467182	0.0358	7349	0.0047	met-a-476	rs1171617	T	G	0.7771	Butyrylcarnitine || id:met-a-476	TRUE	reported	igd	58.0190131281123
12	1e-200	121112429	0.1297	7349	0.004	met-a-476	rs11065202	C	T	0.4178	Butyrylcarnitine || id:met-a-476	TRUE	reported	igd	1051.380625
12	6.98072e-58	121477912	-0.0679	7349	0.0042	met-a-476	rs4556628	C	T	0.7047	Butyrylcarnitine || id:met-a-476	TRUE	reported	igd	261.361111111111
15	1.05801e-08	76599892	0.0342	7349	0.006	met-a-476	rs2469211	T	A	0.1079	Butyrylcarnitine || id:met-a-476	TRUE	reported	igd	32.49
5	2.969e-08	92122345	0.0695	1756	0.0125	met-a-502	rs6867478	A	G	0.0139	C-glycosyltryptophan* || id:met-a-502	TRUE	reported	igd	30.9136
16	1.585e-08	80315263	-0.0103	7355	0.0018	met-a-481	rs10514491	C	T	0.3249	Caprylate (8:0) || id:met-a-481	TRUE	reported	igd	32.7438271604938
16	3.71698e-08	61624701	-0.0097	7355	0.0018	met-a-481	rs8059670	T	C	0.4437	Caprylate (8:0) || id:met-a-481	TRUE	reported	igd	29.0401234567901
1	3.05281e-16	110618730	0.0074	7349	9e-04	met-a-379	rs1466788	G	A	0.5932	Carnitine || id:met-a-379	TRUE	reported	igd	67.604938271605
1	4.58005e-08	212844187	-0.0049	7349	9e-04	met-a-379	rs2492788	C	T	0.4543	Carnitine || id:met-a-379	TRUE	reported	igd	29.641975308642
2	4.86295e-08	219261176	-0.005	7349	9e-04	met-a-379	rs2279014	T	C	0.367	Carnitine || id:met-a-379	TRUE	reported	igd	30.8641975308642
2	1.86801e-09	51331157	-0.0054	7349	9e-04	met-a-379	rs735315	C	T	0.5057	Carnitine || id:met-a-379	TRUE	reported	igd	36
3	4.19952e-12	179664102	-0.0064	7349	9e-04	met-a-379	rs9842133	C	T	0.3351	Carnitine || id:met-a-379	TRUE	reported	igd	50.5679012345679
4	9.60196e-10	167693875	-0.0055	7349	9e-04	met-a-379	rs4860022	T	C	0.3362	Carnitine || id:met-a-379	TRUE	reported	igd	37.3456790123457
5	3.09599e-18	131633355	-0.0079	7349	9e-04	met-a-379	rs419291	C	T	0.6333	Carnitine || id:met-a-379	TRUE	reported	igd	77.0493827160494
5	3.36302e-08	78573790	0.005	7349	9e-04	met-a-379	rs13182512	T	A	0.6194	Carnitine || id:met-a-379	TRUE	reported	igd	30.8641975308642
5	8.98794e-10	150428871	-0.0055	7349	9e-04	met-a-379	rs6862024	A	G	0.3691	Carnitine || id:met-a-379	TRUE	reported	igd	37.3456790123457
6	4.31499e-08	43355851	-0.0049	7349	9e-04	met-a-379	rs2396004	G	A	0.5611	Carnitine || id:met-a-379	TRUE	reported	igd	29.641975308642
10	3.68638e-63	61413353	-0.0274	7349	0.0016	met-a-379	rs12356193	G	A	0.1638	Carnitine || id:met-a-379	TRUE	reported	igd	293.265625
10	1.27703e-21	61516587	-0.0086	7349	9e-04	met-a-379	rs10821585	A	G	0.4124	Carnitine || id:met-a-379	TRUE	reported	igd	91.3086419753086
12	3.00303e-08	47212370	-0.005	7349	9e-04	met-a-379	rs11183620	G	A	0.5324	Carnitine || id:met-a-379	TRUE	reported	igd	30.8641975308642
14	2.34601e-08	96018052	0.0051	7349	9e-04	met-a-379	rs11620973	G	A	0.3674	Carnitine || id:met-a-379	TRUE	reported	igd	32.1111111111111
14	1.632e-08	65491255	0.0051	7349	9e-04	met-a-379	rs11620955	G	A	0.5233	Carnitine || id:met-a-379	TRUE	reported	igd	32.1111111111111
15	2.66502e-08	80528373	0.005	7349	9e-04	met-a-379	rs2114713	G	T	0.42	Carnitine || id:met-a-379	TRUE	reported	igd	30.8641975308642
17	6.40796e-09	55292115	-0.0053	7349	9e-04	met-a-379	rs12709393	G	T	0.3714	Carnitine || id:met-a-379	TRUE	reported	igd	34.679012345679
17	3.18603e-10	45486651	0.0057	7349	9e-04	met-a-379	rs3736438	G	T	0.6111	Carnitine || id:met-a-379	TRUE	reported	igd	40.1111111111111
1	5.024e-09	109821511	0.0102	7365	0.0017	met-a-307	rs602633	G	T	0.7837	Cholesterol || id:met-a-307	TRUE	reported	igd	36
19	4.10497e-10	45415640	-0.025	5602	0.004	met-a-307	rs445925	A	G	0.079	Cholesterol || id:met-a-307	TRUE	reported	igd	39.0625
2	9.62011e-09	21204025	0.066565	19270	0.01146	met-c-875	rs6544366	T	G	0.274622	Cholesterol esters in large HDL || id:met-c-875	TRUE	reported	igd	33.7382566343515
8	7.51969e-16	19840408	0.150089	19268	0.018389	met-c-875	rs75551077	C	G	0.086418	Cholesterol esters in large HDL || id:met-c-875	TRUE	reported	igd	66.6164526241478
8	9.81997e-10	19750044	-0.184264	19267	0.029776	met-c-875	rs59347135	G	C	0.038681	Cholesterol esters in large HDL || id:met-c-875	TRUE	reported	igd	38.2955470341906
11	1.53003e-14	61543961	-0.082001	19271	0.010539	met-c-875	rs174529	C	T	0.409265	Cholesterol esters in large HDL || id:met-c-875	TRUE	reported	igd	60.5395917878156
11	5.99004e-09	116648917	0.085972	19271	0.014598	met-c-875	rs964184	C	G	0.857677	Cholesterol esters in large HDL || id:met-c-875	TRUE	reported	igd	34.6838533603905
12	1.26999e-09	125353810	0.091286	19270	0.014852	met-c-875	rs67053123	A	T	0.147378	Cholesterol esters in large HDL || id:met-c-875	TRUE	reported	igd	37.7779575064326
15	4.3401e-19	58876786	0.262459	17779	0.029038	met-c-875	rs6494025	T	C	0.03658	Cholesterol esters in large HDL || id:met-c-875	TRUE	reported	igd	81.6938827555767
15	5.12979e-20	58724706	0.218584	19269	0.023568	met-c-875	rs11632618	A	G	0.061802	Cholesterol esters in large HDL || id:met-c-875	TRUE	reported	igd	86.0183839779069
15	8.02047e-64	58680178	0.181235	19270	0.010618	met-c-875	rs261291	C	T	0.376501	Cholesterol esters in large HDL || id:met-c-875	TRUE	reported	igd	291.339051700058
15	6.20012e-12	59531818	0.339201	19268	0.048733	met-c-875	rs111543310	C	T	0.015958	Cholesterol esters in large HDL || id:met-c-875	TRUE	reported	igd	48.4471186846559
16	2.90001e-73	56990716	0.208627	19268	0.011386	met-c-875	rs247617	A	C	0.288773	Cholesterol esters in large HDL || id:met-c-875	TRUE	reported	igd	335.736583888942
18	5.7597e-12	47176261	0.097365	19268	0.013967	met-c-875	rs6507939	C	A	0.839141	Cholesterol esters in large HDL || id:met-c-875	TRUE	reported	igd	48.5958821386759
19	1.29e-10	45411941	-0.090219	19267	0.013862	met-c-875	rs429358	C	T	0.168024	Cholesterol esters in large HDL || id:met-c-875	TRUE	reported	igd	42.3588566376639
20	4.16965e-27	44534651	-0.1334	19272	0.012222	met-c-875	rs6065904	A	G	0.233223	Cholesterol esters in large HDL || id:met-c-875	TRUE	reported	igd	119.131634499393
1	1.39991e-22	55334001	-0.396971	19270	0.039922	met-c-881	rs190934192	A	G	0.023981	Cholesterol esters in large VLDL || id:met-c-881	TRUE	reported	igd	98.8764765563928
1	1.05003e-26	109818306	0.134858	19273	0.012397	met-c-881	rs629301	T	G	0.783555	Cholesterol esters in large VLDL || id:met-c-881	TRUE	reported	igd	118.336910543134
1	9.40005e-09	109381904	-0.064949	19270	0.011123	met-c-881	rs10449300	G	A	0.3354	Cholesterol esters in large VLDL || id:met-c-881	TRUE	reported	igd	34.0958139898643
1	8.60003e-49	55505647	-0.51831	15985	0.034723	met-c-881	rs11591147	T	G	0.030715	Cholesterol esters in large VLDL || id:met-c-881	TRUE	reported	igd	222.815138989558
1	4.24004e-10	56625395	-0.173195	19268	0.027268	met-c-881	rs185415345	A	G	0.046556	Cholesterol esters in large VLDL || id:met-c-881	TRUE	reported	igd	40.3426227974425
1	9.24911e-20	56801542	-0.334651	19266	0.03617	met-c-881	rs3005923	A	G	0.027565	Cholesterol esters in large VLDL || id:met-c-881	TRUE	reported	igd	85.6026553875889
1	8.68001e-09	26987646	0.182861	19270	0.031243	met-c-881	rs193084249	G	A	0.032129	Cholesterol esters in large VLDL || id:met-c-881	TRUE	reported	igd	34.2560057804643
1	2.55976e-12	55520408	0.077665	19272	0.010909	met-c-881	rs553741	C	G	0.624432	Cholesterol esters in large VLDL || id:met-c-881	TRUE	reported	igd	50.6851585841927
2	6.59933e-23	21267461	0.114845	19266	0.01146	met-c-881	rs934197	A	G	0.284745	Cholesterol esters in large VLDL || id:met-c-881	TRUE	reported	igd	100.428031220209
2	2.77971e-12	44065090	-0.13357	19273	0.018792	met-c-881	rs6756629	A	G	0.081568	Cholesterol esters in large VLDL || id:met-c-881	TRUE	reported	igd	50.5209890792546
2	1.28e-09	21092488	-0.092112	19269	0.01492	met-c-881	rs62120792	C	T	0.139114	Cholesterol esters in large VLDL || id:met-c-881	TRUE	reported	igd	38.1148994099002
4	1.90985e-12	74813227	0.292365	19268	0.040827	met-c-881	rs182695896	C	A	0.019221	Cholesterol esters in large VLDL || id:met-c-881	TRUE	reported	igd	51.2809218294846
4	2.52988e-11	73406173	0.230859	19266	0.034023	met-c-881	rs144064722	G	A	0.025283	Cholesterol esters in large VLDL || id:met-c-881	TRUE	reported	igd	46.0413882300293
5	1.33015e-17	74619639	0.093823	19268	0.010801	met-c-881	rs79225634	T	C	0.353218	Cholesterol esters in large VLDL || id:met-c-881	TRUE	reported	igd	75.4554648105678
7	1.24e-08	21592973	0.069161	19269	0.011942	met-c-881	rs73066442	G	A	0.249027	Cholesterol esters in large VLDL || id:met-c-881	TRUE	reported	igd	33.540412116106
8	4.88e-10	126485337	-0.0651	19269	0.010286	met-c-881	rs2980860	G	A	0.48076	Cholesterol esters in large VLDL || id:met-c-881	TRUE	reported	igd	40.0561253232412
9	1.24e-08	136155000	0.074238	19270	0.012819	met-c-881	rs635634	T	C	0.20054	Cholesterol esters in large VLDL || id:met-c-881	TRUE	reported	igd	33.5385460679773
11	2.78003e-09	116657561	-0.07376	19269	0.012201	met-c-881	rs3741298	T	C	0.771465	Cholesterol esters in large VLDL || id:met-c-881	TRUE	reported	igd	36.5469350862467
16	1.54e-08	72101525	0.074023	19268	0.012866	met-c-881	rs34042070	G	C	0.19909	Cholesterol esters in large VLDL || id:met-c-881	TRUE	reported	igd	33.1013929794561
19	1.5417e-105	45412079	-0.571074	15981	0.025746	met-c-881	rs7412	T	C	0.055504	Cholesterol esters in large VLDL || id:met-c-881	TRUE	reported	igd	492.000162333774
19	8.31994e-10	11239696	-0.218228	19270	0.034952	met-c-881	rs137992968	T	C	0.022573	Cholesterol esters in large VLDL || id:met-c-881	TRUE	reported	igd	38.9831457441081
19	9.68055e-12	45441608	-0.09969	19267	0.014391	met-c-881	rs8106814	C	T	0.220661	Cholesterol esters in large VLDL || id:met-c-881	TRUE	reported	igd	47.9867398536079
19	1.18987e-41	11190652	-0.236648	19272	0.017214	met-c-881	rs142130958	A	G	0.101869	Cholesterol esters in large VLDL || id:met-c-881	TRUE	reported	igd	188.991416291227
19	1.88001e-08	45189000	-0.060746	19270	0.010622	met-c-881	rs2965152	A	G	0.399178	Cholesterol esters in large VLDL || id:met-c-881	TRUE	reported	igd	32.7056494443293
20	9.49992e-09	39142516	0.143134	19267	0.02452	met-c-881	rs2207132	A	G	0.059698	Cholesterol esters in large VLDL || id:met-c-881	TRUE	reported	igd	34.0756920408549
1	3.96004e-12	62972228	0.078735	18957	0.01121	met-c-887	rs7527004	A	G	0.69712	Cholesterol esters in large VLDL || id:met-c-887	TRUE	reported	igd	49.3315133359488
2	2.08018e-14	27730940	-0.082986	18960	0.010722	met-c-887	rs1260326	C	T	0.636812	Cholesterol esters in large VLDL || id:met-c-887	TRUE	reported	igd	59.9043082712959
2	3.11028e-13	21142994	-0.081658	18954	0.011066	met-c-887	rs4296389	T	C	0.320094	Cholesterol esters in large VLDL || id:met-c-887	TRUE	reported	igd	54.4522896304378
7	7.49031e-15	72915521	-0.126108	18953	0.016022	met-c-887	rs34482346	C	G	0.120166	Cholesterol esters in large VLDL || id:met-c-887	TRUE	reported	igd	61.9514993123377
8	4.93969e-19	19830170	-0.193723	18956	0.021472	met-c-887	rs1569209	G	T	0.062761	Cholesterol esters in large VLDL || id:met-c-887	TRUE	reported	igd	81.3986823710281
8	1.13e-08	126485337	-0.059865	18956	0.010358	met-c-887	rs2980860	G	A	0.480838	Cholesterol esters in large VLDL || id:met-c-887	TRUE	reported	igd	33.4036681343526
11	1.53003e-49	116648917	-0.218633	18958	0.014601	met-c-887	rs964184	C	G	0.857648	Cholesterol esters in large VLDL || id:met-c-887	TRUE	reported	igd	224.2158067331
16	1.82012e-17	56993886	-0.105599	18958	0.012267	met-c-887	rs821840	G	A	0.256242	Cholesterol esters in large VLDL || id:met-c-887	TRUE	reported	igd	74.1042097892953
17	1.43999e-08	41840849	0.213875	18954	0.037272	met-c-887	rs77697917	T	C	0.02331	Cholesterol esters in large VLDL || id:met-c-887	TRUE	reported	igd	32.9271885239404
19	4.17004e-08	8429323	-0.195947	18955	0.035302	met-c-887	rs116843064	A	G	0.029132	Cholesterol esters in large VLDL || id:met-c-887	TRUE	reported	igd	30.8090719328514
19	1.11995e-11	19366632	-0.148049	18957	0.021539	met-c-887	rs72999033	T	C	0.061332	Cholesterol esters in large VLDL || id:met-c-887	TRUE	reported	igd	47.2454384864172
19	2.88005e-14	45416178	0.096496	18956	0.012537	met-c-887	rs483082	T	G	0.229485	Cholesterol esters in large VLDL || id:met-c-887	TRUE	reported	igd	59.2422262662144
2	1.09001e-08	21263900	-0.066226	19271	0.011469	met-c-899	rs1367117	A	G	0.284518	Cholesterol esters in medium HDL || id:met-c-899	TRUE	reported	igd	33.3430976324774
8	3.11e-09	9185146	0.088876	19271	0.014847	met-c-899	rs2126259	C	T	0.861881	Cholesterol esters in medium HDL || id:met-c-899	TRUE	reported	igd	35.8336942291719
8	1.32999e-09	19885513	-0.233431	19271	0.038111	met-c-899	rs75835816	C	G	0.0194	Cholesterol esters in medium HDL || id:met-c-899	TRUE	reported	igd	37.5159866090685
11	1.02e-08	116648917	0.084235	19271	0.01456	met-c-899	rs964184	C	G	0.857677	Cholesterol esters in medium HDL || id:met-c-899	TRUE	reported	igd	33.4705162089799
16	3.14992e-44	56990716	0.160557	19268	0.011396	met-c-899	rs247617	A	C	0.288773	Cholesterol esters in medium HDL || id:met-c-899	TRUE	reported	igd	198.496845070182
19	7.73001e-09	45411941	-0.080698	19267	0.013834	met-c-899	rs429358	C	T	0.168024	Cholesterol esters in medium HDL || id:met-c-899	TRUE	reported	igd	34.0274966674079
20	3.92998e-09	44570192	0.086871	19269	0.014607	met-c-899	rs6073966	T	C	0.143985	Cholesterol esters in medium HDL || id:met-c-899	TRUE	reported	igd	35.3693910882033
1	1.84001e-09	56625395	-0.166772	19268	0.027274	met-c-905	rs185415345	A	G	0.046556	Cholesterol esters in medium LDL || id:met-c-905	TRUE	reported	igd	37.3894091077686
1	3.1703e-26	109818306	0.133591	19273	0.012399	met-c-905	rs629301	T	G	0.783555	Cholesterol esters in medium LDL || id:met-c-905	TRUE	reported	igd	116.086330033159
1	2.05022e-21	55334001	-0.385919	19270	0.039931	met-c-905	rs190934192	A	G	0.023981	Cholesterol esters in medium LDL || id:met-c-905	TRUE	reported	igd	93.4053922645172
1	1.38995e-46	55505647	-0.506389	15985	0.034749	met-c-905	rs11591147	T	G	0.030715	Cholesterol esters in medium LDL || id:met-c-905	TRUE	reported	igd	212.365470531618
1	3.19007e-18	56801542	-0.320329	19266	0.036183	met-c-905	rs3005923	A	G	0.027565	Cholesterol esters in medium LDL || id:met-c-905	TRUE	reported	igd	78.3760499012087
1	6.38999e-11	55520408	0.072529	19272	0.010913	met-c-905	rs553741	C	G	0.624432	Cholesterol esters in medium LDL || id:met-c-905	TRUE	reported	igd	44.1707800443868
1	1.31999e-08	26987646	0.180624	19270	0.031248	met-c-905	rs193084249	G	A	0.032129	Cholesterol esters in medium LDL || id:met-c-905	TRUE	reported	igd	33.4123067194273
1	3.11997e-08	109381904	-0.062632	19270	0.011126	met-c-905	rs10449300	G	A	0.3354	Cholesterol esters in medium LDL || id:met-c-905	TRUE	reported	igd	31.6894315562858
2	1.40001e-08	21092488	-0.086121	19269	0.014925	met-c-905	rs62120792	C	T	0.139114	Cholesterol esters in medium LDL || id:met-c-905	TRUE	reported	igd	33.2957995606172
2	1.93999e-12	44065090	-0.1345	19273	0.018786	met-c-905	rs6756629	A	G	0.081568	Cholesterol esters in medium LDL || id:met-c-905	TRUE	reported	igd	51.2596849571729
2	4.00037e-22	21267461	0.112747	19266	0.011463	met-c-905	rs934197	A	G	0.284745	Cholesterol esters in medium LDL || id:met-c-905	TRUE	reported	igd	96.7416309843087
4	5.31007e-13	73406173	0.249694	19266	0.034015	met-c-905	rs144064722	G	A	0.025283	Cholesterol esters in medium LDL || id:met-c-905	TRUE	reported	igd	53.8859151195909
4	2.77971e-14	74813227	0.315871	19268	0.040818	met-c-905	rs182695896	C	A	0.019221	Cholesterol esters in medium LDL || id:met-c-905	TRUE	reported	igd	59.884726158549
5	5.03037e-17	74619639	0.092145	19268	0.010803	met-c-905	rs79225634	T	C	0.353218	Cholesterol esters in medium LDL || id:met-c-905	TRUE	reported	igd	72.7536516939932
7	2.94999e-08	21592973	0.06736	19269	0.011945	met-c-905	rs73066442	G	A	0.249027	Cholesterol esters in medium LDL || id:met-c-905	TRUE	reported	igd	31.8003462570267
8	8.65964e-11	126485337	-0.067888	19269	0.010286	met-c-905	rs2980860	G	A	0.48076	Cholesterol esters in medium LDL || id:met-c-905	TRUE	reported	igd	43.5605133205867
11	2.14981e-11	116657561	-0.083083	19269	0.0122	met-c-905	rs3741298	T	C	0.771465	Cholesterol esters in medium LDL || id:met-c-905	TRUE	reported	igd	46.3772164001612
14	6.18999e-09	94838142	0.245966	17774	0.041611	met-c-905	rs112635299	T	G	0.017866	Cholesterol esters in medium LDL || id:met-c-905	TRUE	reported	igd	34.9408810060655
16	3.47e-08	72101525	0.072196	19268	0.012869	met-c-905	rs34042070	G	C	0.19909	Cholesterol esters in medium LDL || id:met-c-905	TRUE	reported	igd	31.4728933999804
19	2.63003e-09	11239696	-0.211675	19270	0.03496	met-c-905	rs137992968	T	C	0.022573	Cholesterol esters in medium LDL || id:met-c-905	TRUE	reported	igd	36.6603231619072
19	3.87998e-08	45189000	-0.059391	19270	0.010624	met-c-905	rs2965152	A	G	0.399178	Cholesterol esters in medium LDL || id:met-c-905	TRUE	reported	igd	31.2510887009777
19	1.71989e-11	45441608	-0.098507	19267	0.014394	met-c-905	rs8106814	C	T	0.220661	Cholesterol esters in medium LDL || id:met-c-905	TRUE	reported	igd	46.8350716788364
19	2.03986e-96	45412079	-0.546228	15981	0.025786	met-c-905	rs7412	T	C	0.055504	Cholesterol esters in medium LDL || id:met-c-905	TRUE	reported	igd	448.724684132232
19	1.05999e-39	11190652	-0.230926	19272	0.017222	met-c-905	rs142130958	A	G	0.101869	Cholesterol esters in medium LDL || id:met-c-905	TRUE	reported	igd	179.795366824735
20	1.34999e-08	39142516	0.14166	19267	0.024524	met-c-905	rs2207132	A	G	0.059698	Cholesterol esters in medium LDL || id:met-c-905	TRUE	reported	igd	33.3665926994221
1	3.76964e-13	55636240	-0.212291	19268	0.028823	met-c-910	rs72660594	C	T	0.035214	Cholesterol esters in medium VLDL || id:met-c-910	TRUE	reported	igd	54.2481337482489
1	2.52e-13	62960250	0.087015	19267	0.011727	met-c-910	rs1168041	C	T	0.727042	Cholesterol esters in medium VLDL || id:met-c-910	TRUE	reported	igd	55.0572352039861
2	2.16023e-16	27730940	-0.088457	19273	0.010622	met-c-910	rs1260326	C	T	0.636562	Cholesterol esters in medium VLDL || id:met-c-910	TRUE	reported	igd	69.3508547927283
2	7.73036e-22	21142994	-0.106868	19266	0.010975	met-c-910	rs4296389	T	C	0.320104	Cholesterol esters in medium VLDL || id:met-c-910	TRUE	reported	igd	94.8170208664339
5	9.00949e-12	74619639	0.074759	19268	0.010808	met-c-910	rs79225634	T	C	0.353218	Cholesterol esters in medium VLDL || id:met-c-910	TRUE	reported	igd	47.8449709186139
7	5.1e-10	72915521	-0.100289	19267	0.015912	met-c-910	rs34482346	C	G	0.120191	Cholesterol esters in medium VLDL || id:met-c-910	TRUE	reported	igd	39.7243739551002
8	3.60994e-12	126485337	-0.072499	19269	0.010285	met-c-910	rs2980860	G	A	0.48076	Cholesterol esters in medium VLDL || id:met-c-910	TRUE	reported	igd	49.6884489757043
8	7.89042e-21	19912370	-0.162836	19269	0.017156	met-c-910	rs115849089	A	G	0.101403	Cholesterol esters in medium VLDL || id:met-c-910	TRUE	reported	igd	90.0883797202591
11	1.16011e-55	116648917	-0.230933	19271	0.014495	met-c-910	rs964184	C	G	0.857677	Cholesterol esters in medium VLDL || id:met-c-910	TRUE	reported	igd	253.825678319688
16	4.7698e-17	56990716	-0.097445	19268	0.011452	met-c-910	rs247617	A	C	0.288773	Cholesterol esters in medium VLDL || id:met-c-910	TRUE	reported	igd	72.4029799500876
17	7.05992e-09	41926126	0.210495	19270	0.035857	met-c-910	rs72836561	T	C	0.024935	Cholesterol esters in medium VLDL || id:met-c-910	TRUE	reported	igd	34.4616181635666
19	1.17004e-16	19366632	-0.179766	19270	0.021397	met-c-910	rs72999033	T	C	0.061184	Cholesterol esters in medium VLDL || id:met-c-910	TRUE	reported	igd	70.5844990182842
19	6.68036e-14	11191677	-0.136481	19269	0.017961	met-c-910	rs10402112	A	T	0.095646	Cholesterol esters in medium VLDL || id:met-c-910	TRUE	reported	igd	57.7408756994137
19	2.49977e-17	45411941	0.118848	19267	0.013842	met-c-910	rs429358	C	T	0.168024	Cholesterol esters in medium VLDL || id:met-c-910	TRUE	reported	igd	73.7201254582414
1	7.72005e-10	161600591	-0.114301	19270	0.018523	met-c-943	rs61803025	C	T	0.888925	Cholesterol esters in very large HDL || id:met-c-943	TRUE	reported	igd	38.0782873194366
3	3.29003e-09	159734448	-0.563993	15461	0.095017	met-c-943	rs148527372	A	G	0.004194	Cholesterol esters in very large HDL || id:met-c-943	TRUE	reported	igd	35.2326085918033
9	3.93007e-14	107665739	-0.09996	19273	0.013174	met-c-943	rs2575876	A	G	0.188864	Cholesterol esters in very large HDL || id:met-c-943	TRUE	reported	igd	57.5727768297682
9	3.55001e-08	107589744	0.096931	15985	0.017529	met-c-943	rs4149307	T	C	0.119911	Cholesterol esters in very large HDL || id:met-c-943	TRUE	reported	igd	30.5781427913427
11	2.13993e-17	61570783	-0.089067	19272	0.010462	met-c-943	rs174547	C	T	0.399665	Cholesterol esters in very large HDL || id:met-c-943	TRUE	reported	igd	72.4776690352475
15	4.67951e-20	58738423	-0.103469	19270	0.011246	met-c-943	rs12914626	T	C	0.67045	Cholesterol esters in very large HDL || id:met-c-943	TRUE	reported	igd	84.6494898622876
15	2.39001e-49	58680178	0.157456	19270	0.010631	met-c-943	rs261291	C	T	0.376501	Cholesterol esters in very large HDL || id:met-c-943	TRUE	reported	igd	219.366442672873
15	5.00035e-16	58798961	0.463725	19270	0.056983	met-c-943	rs117376818	A	G	0.010172	Cholesterol esters in very large HDL || id:met-c-943	TRUE	reported	igd	66.2262859426778
15	1.36994e-11	59531818	0.331043	19268	0.048803	met-c-943	rs111543310	C	T	0.015958	Cholesterol esters in very large HDL || id:met-c-943	TRUE	reported	igd	46.0124945312453
16	3.82032e-29	57005479	0.116372	19273	0.010353	met-c-943	rs1532624	A	C	0.427715	Cholesterol esters in very large HDL || id:met-c-943	TRUE	reported	igd	126.346893554465
17	2.71e-08	16842991	-0.094453	19269	0.016936	met-c-943	rs34562254	A	G	0.104461	Cholesterol esters in very large HDL || id:met-c-943	TRUE	reported	igd	31.1035401810846
18	8.73977e-12	47179516	0.095845	19272	0.013996	met-c-943	rs1943973	A	G	0.841663	Cholesterol esters in very large HDL || id:met-c-943	TRUE	reported	igd	46.8954875983838
20	1.07994e-22	44551855	-0.126877	19269	0.0129	met-c-943	rs6073958	C	T	0.195862	Cholesterol esters in very large HDL || id:met-c-943	TRUE	reported	igd	96.7356116158884
1	1.10002e-24	230296153	-0.0411022	NA	0.00407338	met-d-XXL_VLDL_C	rs10864726	T	C	0.605466	Cholesterol in chylomicrons and extremely large VLDL || id:met-d-XXL_VLDL_C	TRUE	reported	igd	101.816996797181
1	3.69999e-12	27284913	0.0952705	NA	0.0132164	met-d-XXL_VLDL_C	rs79598313	T	C	0.023202	Cholesterol in chylomicrons and extremely large VLDL || id:met-d-XXL_VLDL_C	TRUE	reported	igd	51.9625601718767
1	1.20005e-91	62996046	0.0824078	NA	0.00416036	met-d-XXL_VLDL_C	rs1168015	G	C	0.647604	Cholesterol in chylomicrons and extremely large VLDL || id:met-d-XXL_VLDL_C	TRUE	reported	igd	392.35104706772
2	2.49977e-99	21231524	-0.102271	NA	0.00490577	met-d-XXL_VLDL_C	rs676210	A	G	0.205765	Cholesterol in chylomicrons and extremely large VLDL || id:met-d-XXL_VLDL_C	TRUE	reported	igd	434.600917467555
2	1.49968e-112	27730940	-0.0895711	NA	0.00406626	met-d-XXL_VLDL_C	rs1260326	C	T	0.603982	Cholesterol in chylomicrons and extremely large VLDL || id:met-d-XXL_VLDL_C	TRUE	reported	igd	485.227634580109
2	2.39994e-36	165528876	-0.0501338	NA	0.00407531	met-d-XXL_VLDL_C	rs13389219	T	C	0.392528	Cholesterol in chylomicrons and extremely large VLDL || id:met-d-XXL_VLDL_C	TRUE	reported	igd	151.335197532169
2	2.70023e-19	227077377	0.0382321	NA	0.00426478	met-d-XXL_VLDL_C	rs2943635	T	C	0.679829	Cholesterol in chylomicrons and extremely large VLDL || id:met-d-XXL_VLDL_C	TRUE	reported	igd	80.3642768642132
3	2.09991e-17	135956305	0.0383705	NA	0.00471275	met-d-XXL_VLDL_C	rs684773	C	A	0.767067	Cholesterol in chylomicrons and extremely large VLDL || id:met-d-XXL_VLDL_C	TRUE	reported	igd	66.2897090268136
3	2e-08	150097635	0.0400472	NA	0.00790053	met-d-XXL_VLDL_C	rs9844972	C	G	0.070765	Cholesterol in chylomicrons and extremely large VLDL || id:met-d-XXL_VLDL_C	TRUE	reported	igd	25.6940083159256
4	7.49998e-10	171563776	-0.0270247	NA	0.00468421	met-d-XXL_VLDL_C	rs4491981	A	C	0.241217	Cholesterol in chylomicrons and extremely large VLDL || id:met-d-XXL_VLDL_C	TRUE	reported	igd	33.2850374056121
4	2.09991e-18	87976359	0.0340671	NA	0.0040861	met-d-XXL_VLDL_C	rs1471251	T	A	0.397126	Cholesterol in chylomicrons and extremely large VLDL || id:met-d-XXL_VLDL_C	TRUE	reported	igd	69.5108098951978
4	8.00018e-15	3443931	-0.0305064	NA	0.00412183	met-d-XXL_VLDL_C	rs13108218	G	A	0.615355	Cholesterol in chylomicrons and extremely large VLDL || id:met-d-XXL_VLDL_C	TRUE	reported	igd	54.777444709183
4	4.90004e-08	15106036	0.0223679	NA	0.0042288	met-d-XXL_VLDL_C	rs3857142	T	C	0.663407	Cholesterol in chylomicrons and extremely large VLDL || id:met-d-XXL_VLDL_C	TRUE	reported	igd	27.9779656975387
4	1.6e-08	100508556	-0.0393102	NA	0.00718188	met-d-XXL_VLDL_C	rs2035816	G	A	0.0843	Cholesterol in chylomicrons and extremely large VLDL || id:met-d-XXL_VLDL_C	TRUE	reported	igd	29.9594763417479
5	3.69999e-26	55860781	0.0534182	NA	0.00504916	met-d-XXL_VLDL_C	rs3936511	G	A	0.192433	Cholesterol in chylomicrons and extremely large VLDL || id:met-d-XXL_VLDL_C	TRUE	reported	igd	111.92838398875
5	1.79999e-08	67513457	-0.0269317	NA	0.00496577	met-d-XXL_VLDL_C	rs13186403	T	G	0.215247	Cholesterol in chylomicrons and extremely large VLDL || id:met-d-XXL_VLDL_C	TRUE	reported	igd	29.4140167450905
5	9.20026e-22	156443066	0.0380232	NA	0.00415367	met-d-XXL_VLDL_C	rs4704834	G	A	0.644037	Cholesterol in chylomicrons and extremely large VLDL || id:met-d-XXL_VLDL_C	TRUE	reported	igd	83.7979410939323
6	2.29985e-11	43757896	0.0260805	NA	0.00397843	met-d-XXL_VLDL_C	rs998584	A	C	0.482334	Cholesterol in chylomicrons and extremely large VLDL || id:met-d-XXL_VLDL_C	TRUE	reported	igd	42.9742577344329
6	6.00067e-15	127455029	0.0299393	NA	0.00398709	met-d-XXL_VLDL_C	rs2186037	G	A	0.51879	Cholesterol in chylomicrons and extremely large VLDL || id:met-d-XXL_VLDL_C	TRUE	reported	igd	56.3859894836335
6	1e-200	160985526	-0.225767	NA	0.00740356	met-d-XXL_VLDL_C	rs118039278	A	G	0.078853	Cholesterol in chylomicrons and extremely large VLDL || id:met-d-XXL_VLDL_C	TRUE	reported	igd	929.907442301042
6	5.40008e-14	31850308	0.0703887	NA	0.00960868	met-d-XXL_VLDL_C	rs74434374	A	C	0.044815	Cholesterol in chylomicrons and extremely large VLDL || id:met-d-XXL_VLDL_C	TRUE	reported	igd	53.6634300343163
6	2.39999e-09	160545046	0.0545224	NA	0.00980255	met-d-XXL_VLDL_C	rs111909590	T	C	0.043581	Cholesterol in chylomicrons and extremely large VLDL || id:met-d-XXL_VLDL_C	TRUE	reported	igd	30.9365440662504
6	1.40001e-10	31303922	0.0266072	NA	0.00412228	met-d-XXL_VLDL_C	rs28752924	C	T	0.445527	Cholesterol in chylomicrons and extremely large VLDL || id:met-d-XXL_VLDL_C	TRUE	reported	igd	41.660394070902
6	1.59993e-16	139834012	-0.0339142	NA	0.00411055	met-d-XXL_VLDL_C	rs632057	G	T	0.627779	Cholesterol in chylomicrons and extremely large VLDL || id:met-d-XXL_VLDL_C	TRUE	reported	igd	68.0711806844971
6	1.5e-08	160093887	-0.0879231	NA	0.0157847	met-d-XXL_VLDL_C	rs184089815	A	G	0.01643	Cholesterol in chylomicrons and extremely large VLDL || id:met-d-XXL_VLDL_C	TRUE	reported	igd	31.0265380597213
6	1.89998e-09	160578069	-0.101516	NA	0.0172167	met-d-XXL_VLDL_C	rs146534110	T	G	0.013508	Cholesterol in chylomicrons and extremely large VLDL || id:met-d-XXL_VLDL_C	TRUE	reported	igd	34.7671563136449
6	4.19952e-19	32587213	0.0359451	NA	0.00409923	met-d-XXL_VLDL_C	rs28383314	C	T	0.62295	Cholesterol in chylomicrons and extremely large VLDL || id:met-d-XXL_VLDL_C	TRUE	reported	igd	76.890877895564
6	6.59933e-24	161017363	-0.112635	NA	0.011063	met-d-XXL_VLDL_C	rs73596816	A	G	0.033595	Cholesterol in chylomicrons and extremely large VLDL || id:met-d-XXL_VLDL_C	TRUE	reported	igd	103.657540962364
6	2.50035e-128	160922870	-0.353402	NA	0.0147406	met-d-XXL_VLDL_C	rs117733303	G	A	0.0185	Cholesterol in chylomicrons and extremely large VLDL || id:met-d-XXL_VLDL_C	TRUE	reported	igd	574.7879874733
7	4.10015e-13	73123473	0.0672603	NA	0.0092412	met-d-XXL_VLDL_C	rs72555385	G	A	0.04931	Cholesterol in chylomicrons and extremely large VLDL || id:met-d-XXL_VLDL_C	TRUE	reported	igd	52.9737675167646
7	2.09991e-11	130432481	0.0280193	NA	0.00437732	met-d-XXL_VLDL_C	rs6971365	C	T	0.292827	Cholesterol in chylomicrons and extremely large VLDL || id:met-d-XXL_VLDL_C	TRUE	reported	igd	40.9730194109533
7	8.4004e-80	73037956	-0.110567	NA	0.00583517	met-d-XXL_VLDL_C	rs34060476	G	A	0.134803	Cholesterol in chylomicrons and extremely large VLDL || id:met-d-XXL_VLDL_C	TRUE	reported	igd	359.040984315607
7	1.9002e-14	25983400	-0.0299428	NA	0.00415936	met-d-XXL_VLDL_C	rs56001710	T	A	0.58058	Cholesterol in chylomicrons and extremely large VLDL || id:met-d-XXL_VLDL_C	TRUE	reported	igd	51.8241033884159
8	7.09578e-192	19819724	-0.191783	NA	0.0066013	met-d-XXL_VLDL_C	rs328	G	C	0.10031	Cholesterol in chylomicrons and extremely large VLDL || id:met-d-XXL_VLDL_C	TRUE	reported	igd	844.036593081747
8	2.39994e-12	126631799	0.0334048	NA	0.00488549	met-d-XXL_VLDL_C	rs3860847	A	G	0.212511	Cholesterol in chylomicrons and extremely large VLDL || id:met-d-XXL_VLDL_C	TRUE	reported	igd	46.7521399683044
8	3.50026e-93	126500031	-0.0816408	NA	0.00407568	met-d-XXL_VLDL_C	rs28601761	G	C	0.420164	Cholesterol in chylomicrons and extremely large VLDL || id:met-d-XXL_VLDL_C	TRUE	reported	igd	401.249354672209
8	6.19998e-09	59388565	-0.0241509	NA	0.00421233	met-d-XXL_VLDL_C	rs2081687	C	T	0.663094	Cholesterol in chylomicrons and extremely large VLDL || id:met-d-XXL_VLDL_C	TRUE	reported	igd	32.8716773243322
8	1.29987e-16	10663120	0.0356775	NA	0.00415277	met-d-XXL_VLDL_C	rs11998606	T	C	0.402116	Cholesterol in chylomicrons and extremely large VLDL || id:met-d-XXL_VLDL_C	TRUE	reported	igd	73.8096375403885
8	1.80011e-12	19750044	0.0667424	NA	0.00977958	met-d-XXL_VLDL_C	rs59347135	G	C	0.045804	Cholesterol in chylomicrons and extremely large VLDL || id:met-d-XXL_VLDL_C	TRUE	reported	igd	46.576111901699
8	3.50026e-22	19773155	0.148172	NA	0.0150028	met-d-XXL_VLDL_C	rs144503444	C	T	0.018253	Cholesterol in chylomicrons and extremely large VLDL || id:met-d-XXL_VLDL_C	TRUE	reported	igd	97.5410994085665
8	6.4003e-11	19972140	-0.125768	NA	0.0194157	met-d-XXL_VLDL_C	rs150564454	A	G	0.011474	Cholesterol in chylomicrons and extremely large VLDL || id:met-d-XXL_VLDL_C	TRUE	reported	igd	41.9598767212416
10	5.90065e-12	94796504	-0.025953	NA	0.00410007	met-d-XXL_VLDL_C	rs835273	T	A	0.384862	Cholesterol in chylomicrons and extremely large VLDL || id:met-d-XXL_VLDL_C	TRUE	reported	igd	40.0675318286972
10	2.09991e-20	65160321	-0.0355369	NA	0.00398469	met-d-XXL_VLDL_C	rs10761752	C	T	0.474404	Cholesterol in chylomicrons and extremely large VLDL || id:met-d-XXL_VLDL_C	TRUE	reported	igd	79.5371454996303
11	2.99999e-09	116391666	-0.0287344	NA	0.00504011	met-d-XXL_VLDL_C	rs55960868	A	G	0.197794	Cholesterol in chylomicrons and extremely large VLDL || id:met-d-XXL_VLDL_C	TRUE	reported	igd	32.5030590031687
11	2.5e-08	68603346	-0.0223596	NA	0.00405577	met-d-XXL_VLDL_C	rs11228377	C	T	0.593402	Cholesterol in chylomicrons and extremely large VLDL || id:met-d-XXL_VLDL_C	TRUE	reported	igd	30.393549577442
11	1e-200	116648917	-0.21434	NA	0.00586595	met-d-XXL_VLDL_C	rs964184	C	G	0.867255	Cholesterol in chylomicrons and extremely large VLDL || id:met-d-XXL_VLDL_C	TRUE	reported	igd	1335.14901312496
11	1.10002e-47	116916060	0.278334	NA	0.0201468	met-d-XXL_VLDL_C	rs144018203	C	G	0.010654	Cholesterol in chylomicrons and extremely large VLDL || id:met-d-XXL_VLDL_C	TRUE	reported	igd	190.862396089302
11	2.80027e-69	61606642	0.0716493	NA	0.00415973	met-d-XXL_VLDL_C	rs174580	G	A	0.351967	Cholesterol in chylomicrons and extremely large VLDL || id:met-d-XXL_VLDL_C	TRUE	reported	igd	296.683653789619
11	3.59998e-08	64021821	0.039303	NA	0.00703978	met-d-XXL_VLDL_C	rs2302263	T	C	0.088118	Cholesterol in chylomicrons and extremely large VLDL || id:met-d-XXL_VLDL_C	TRUE	reported	igd	31.1697434886851
11	4.90004e-08	27623309	0.0242893	NA	0.00474044	met-d-XXL_VLDL_C	rs12419462	A	G	0.228748	Cholesterol in chylomicrons and extremely large VLDL || id:met-d-XXL_VLDL_C	TRUE	reported	igd	26.2538312693064
12	6.09958e-12	124409502	-0.0276952	NA	0.00427017	met-d-XXL_VLDL_C	rs7133378	A	G	0.319792	Cholesterol in chylomicrons and extremely large VLDL || id:met-d-XXL_VLDL_C	TRUE	reported	igd	42.0647857536854
12	9.3994e-11	57781893	-0.0295918	NA	0.00465786	met-d-XXL_VLDL_C	rs2122982	A	G	0.238662	Cholesterol in chylomicrons and extremely large VLDL || id:met-d-XXL_VLDL_C	TRUE	reported	igd	40.3617422164492
13	1.10002e-12	95231825	0.0289124	NA	0.00416528	met-d-XXL_VLDL_C	rs2275647	A	G	0.351879	Cholesterol in chylomicrons and extremely large VLDL || id:met-d-XXL_VLDL_C	TRUE	reported	igd	48.181452166761
13	8.49963e-12	114544024	0.0290187	NA	0.00435046	met-d-XXL_VLDL_C	rs7140110	C	T	0.299371	Cholesterol in chylomicrons and extremely large VLDL || id:met-d-XXL_VLDL_C	TRUE	reported	igd	44.4923705540207
15	7.10068e-28	44027885	0.134892	NA	0.0125607	met-d-XXL_VLDL_C	rs139974673	C	T	0.025918	Cholesterol in chylomicrons and extremely large VLDL || id:met-d-XXL_VLDL_C	TRUE	reported	igd	115.330639893582
16	5.60015e-13	81534790	-0.030459	NA	0.00434013	met-d-XXL_VLDL_C	rs2925979	C	T	0.69893	Cholesterol in chylomicrons and extremely large VLDL || id:met-d-XXL_VLDL_C	TRUE	reported	igd	49.2522194123496
16	5.70033e-44	56989590	-0.0579688	NA	0.00425853	met-d-XXL_VLDL_C	rs247616	T	C	0.32471	Cholesterol in chylomicrons and extremely large VLDL || id:met-d-XXL_VLDL_C	TRUE	reported	igd	185.297345715557
16	1.9002e-12	15172118	-0.0291066	NA	0.00437548	met-d-XXL_VLDL_C	rs11644601	C	T	0.296692	Cholesterol in chylomicrons and extremely large VLDL || id:met-d-XXL_VLDL_C	TRUE	reported	igd	44.2518619712832
16	3.29997e-08	72219756	-0.0285049	NA	0.00533111	met-d-XXL_VLDL_C	rs34417180	A	C	0.166849	Cholesterol in chylomicrons and extremely large VLDL || id:met-d-XXL_VLDL_C	TRUE	reported	igd	28.589315420571
17	2.19989e-25	41926126	0.115463	NA	0.0114057	met-d-XXL_VLDL_C	rs72836561	T	C	0.031483	Cholesterol in chylomicrons and extremely large VLDL || id:met-d-XXL_VLDL_C	TRUE	reported	igd	102.480629861093
17	5.99998e-10	17449917	0.051497	NA	0.00835715	met-d-XXL_VLDL_C	rs11651280	T	G	0.061066	Cholesterol in chylomicrons and extremely large VLDL || id:met-d-XXL_VLDL_C	TRUE	reported	igd	37.9706004274651
17	5.70033e-20	64210580	-0.100753	NA	0.0115782	met-d-XXL_VLDL_C	rs1801689	C	A	0.030531	Cholesterol in chylomicrons and extremely large VLDL || id:met-d-XXL_VLDL_C	TRUE	reported	igd	75.7240578283742
19	2.19999e-08	19458388	-0.105015	NA	0.0191657	met-d-XXL_VLDL_C	rs182611493	G	A	0.012523	Cholesterol in chylomicrons and extremely large VLDL || id:met-d-XXL_VLDL_C	TRUE	reported	igd	30.0229457617901
19	1.5e-10	8439538	-0.054465	NA	0.0086459	met-d-XXL_VLDL_C	rs57192995	C	G	0.056299	Cholesterol in chylomicrons and extremely large VLDL || id:met-d-XXL_VLDL_C	TRUE	reported	igd	39.6839231324941
19	1.5e-10	45470298	0.024455	NA	0.00399653	met-d-XXL_VLDL_C	rs11878597	C	T	0.450192	Cholesterol in chylomicrons and extremely large VLDL || id:met-d-XXL_VLDL_C	TRUE	reported	igd	37.442874271492
19	5.10035e-58	8429323	-0.227265	NA	0.0142766	met-d-XXL_VLDL_C	rs116843064	A	G	0.019852	Cholesterol in chylomicrons and extremely large VLDL || id:met-d-XXL_VLDL_C	TRUE	reported	igd	253.405204997008
19	7.39946e-38	19388500	-0.0969879	NA	0.00754421	met-d-XXL_VLDL_C	rs8107974	T	A	0.075555	Cholesterol in chylomicrons and extremely large VLDL || id:met-d-XXL_VLDL_C	TRUE	reported	igd	165.275155427798
19	3.1989e-134	45413233	0.177281	NA	0.00734255	met-d-XXL_VLDL_C	rs1065853	T	G	0.080584	Cholesterol in chylomicrons and extremely large VLDL || id:met-d-XXL_VLDL_C	TRUE	reported	igd	582.948998388296
19	2.70023e-24	45401783	0.0439021	NA	0.00430464	met-d-XXL_VLDL_C	rs56290633	C	T	0.539534	Cholesterol in chylomicrons and extremely large VLDL || id:met-d-XXL_VLDL_C	TRUE	reported	igd	104.015225605259
20	1.10002e-12	39179822	0.0775408	NA	0.0117043	met-d-XXL_VLDL_C	rs1883711	C	G	0.0312	Cholesterol in chylomicrons and extremely large VLDL || id:met-d-XXL_VLDL_C	TRUE	reported	igd	43.8904127385238
20	6.29999e-09	44545048	-0.0252968	NA	0.00460168	met-d-XXL_VLDL_C	rs4810479	T	C	0.750222	Cholesterol in chylomicrons and extremely large VLDL || id:met-d-XXL_VLDL_C	TRUE	reported	igd	30.2202703425281
1	6.79986e-12	234851165	0.0267577	NA	0.00398865	met-d-IDL_C	rs496654	C	A	0.51724	Cholesterol in IDL || id:met-d-IDL_C	TRUE	reported	igd	45.003439006014
1	2.70023e-11	62999675	0.0265116	NA	0.00416747	met-d-IDL_C	rs7534572	G	C	0.647484	Cholesterol in IDL || id:met-d-IDL_C	TRUE	reported	igd	40.4694137204028
1	2.49977e-86	109817590	-0.0939052	NA	0.00479727	met-d-IDL_C	rs12740374	T	G	0.221059	Cholesterol in IDL || id:met-d-IDL_C	TRUE	reported	igd	383.169524227726
1	4.20001e-09	25713234	0.0222715	NA	0.00398787	met-d-IDL_C	rs1293261	T	A	0.525195	Cholesterol in IDL || id:met-d-IDL_C	TRUE	reported	igd	31.1901132263069
1	3.80014e-16	55521313	0.0337576	NA	0.0041736	met-d-IDL_C	rs472495	T	G	0.649117	Cholesterol in IDL || id:met-d-IDL_C	TRUE	reported	igd	65.4216477375666
1	1.50003e-19	220970028	0.0380332	NA	0.00436727	met-d-IDL_C	rs2642438	G	A	0.703836	Cholesterol in IDL || id:met-d-IDL_C	TRUE	reported	igd	75.8412792177223
1	6.99842e-101	55505647	-0.317008	NA	0.0151931	met-d-IDL_C	rs11591147	T	G	0.017458	Cholesterol in IDL || id:met-d-IDL_C	TRUE	reported	igd	435.359125115288
1	1.59993e-16	55526428	0.0923986	NA	0.0111621	met-d-IDL_C	rs11206517	G	T	0.033009	Cholesterol in IDL || id:met-d-IDL_C	TRUE	reported	igd	68.5234095023957
2	1.29987e-29	44072576	-0.0465821	NA	0.00427167	met-d-IDL_C	rs4299376	T	G	0.676279	Cholesterol in IDL || id:met-d-IDL_C	TRUE	reported	igd	118.916669482445
2	3.89996e-09	20371380	-0.0231693	NA	0.00402835	met-d-IDL_C	rs907866	A	G	0.443205	Cholesterol in IDL || id:met-d-IDL_C	TRUE	reported	igd	33.080451782643
2	1.59993e-86	21288321	0.0993537	NA	0.00517814	met-d-IDL_C	rs562338	G	A	0.819635	Cholesterol in IDL || id:met-d-IDL_C	TRUE	reported	igd	368.146362725735
2	2.70023e-11	227105921	-0.0272193	NA	0.00416018	met-d-IDL_C	rs2943650	T	C	0.644755	Cholesterol in IDL || id:met-d-IDL_C	TRUE	reported	igd	42.8084655339903
5	1.5e-09	122827953	-0.0238996	NA	0.00401676	met-d-IDL_C	rs1500188	G	A	0.450398	Cholesterol in IDL || id:met-d-IDL_C	TRUE	reported	igd	35.4021385653376
5	3.69999e-08	52106278	-0.0574027	NA	0.0100238	met-d-IDL_C	rs1499279	G	T	0.04162	Cholesterol in IDL || id:met-d-IDL_C	TRUE	reported	igd	32.7944125086884
5	6.4003e-44	74651084	0.055288	NA	0.0040375	met-d-IDL_C	rs3846662	G	A	0.424112	Cholesterol in IDL || id:met-d-IDL_C	TRUE	reported	igd	187.515291449166
5	4.79999e-09	156397673	0.0243999	NA	0.00413216	met-d-IDL_C	rs6882345	A	G	0.632845	Cholesterol in IDL || id:met-d-IDL_C	TRUE	reported	igd	34.8675822614972
6	1.09999e-08	35003603	-0.0211674	NA	0.0040428	met-d-IDL_C	rs2820232	T	G	0.430371	Cholesterol in IDL || id:met-d-IDL_C	TRUE	reported	igd	27.4138807590483
6	2.29985e-11	26267755	0.0271505	NA	0.0039926	met-d-IDL_C	rs7773004	G	A	0.4973	Cholesterol in IDL || id:met-d-IDL_C	TRUE	reported	igd	46.2427932095406
6	5.40008e-13	32601807	0.0433088	NA	0.00600835	met-d-IDL_C	rs147841808	G	C	0.132288	Cholesterol in IDL || id:met-d-IDL_C	TRUE	reported	igd	51.9567352781016
6	3.50026e-12	161108536	0.0285608	NA	0.00437047	met-d-IDL_C	rs6935921	T	C	0.700125	Cholesterol in IDL || id:met-d-IDL_C	TRUE	reported	igd	42.7055627507959
6	3.29989e-11	160564476	0.0315851	NA	0.00512323	met-d-IDL_C	rs662138	G	C	0.185874	Cholesterol in IDL || id:met-d-IDL_C	TRUE	reported	igd	38.0081565130769
7	1.10002e-17	72878645	0.0497345	NA	0.00601329	met-d-IDL_C	rs12056034	G	A	0.125676	Cholesterol in IDL || id:met-d-IDL_C	TRUE	reported	igd	68.405530394374
7	2.30001e-08	100216773	-0.0264286	NA	0.00472405	met-d-IDL_C	rs10953298	T	C	0.235558	Cholesterol in IDL || id:met-d-IDL_C	TRUE	reported	igd	31.2981987869538
7	2.1e-08	44584551	0.0272259	NA	0.00515013	met-d-IDL_C	rs10260606	C	G	0.182659	Cholesterol in IDL || id:met-d-IDL_C	TRUE	reported	igd	27.9465438746519
7	1.40001e-09	25991826	0.0324101	NA	0.00545965	met-d-IDL_C	rs4722551	C	T	0.158088	Cholesterol in IDL || id:met-d-IDL_C	TRUE	reported	igd	35.2396135563391
7	4.90004e-12	1062366	-0.0318095	NA	0.00481505	met-d-IDL_C	rs1057558	C	T	0.220311	Cholesterol in IDL || id:met-d-IDL_C	TRUE	reported	igd	43.6427474352929
8	1.20005e-19	126506694	-0.0364123	NA	0.00414101	met-d-IDL_C	rs112875651	A	G	0.392383	Cholesterol in IDL || id:met-d-IDL_C	TRUE	reported	igd	77.3185437757862
8	8.60003e-19	9187242	0.0567761	NA	0.00663109	met-d-IDL_C	rs1461729	G	A	0.899229	Cholesterol in IDL || id:met-d-IDL_C	TRUE	reported	igd	73.3096708392601
8	2.80001e-08	9183207	0.0249532	NA	0.00464523	met-d-IDL_C	rs17149760	A	G	0.245384	Cholesterol in IDL || id:met-d-IDL_C	TRUE	reported	igd	28.856127661399
8	3.59998e-34	19818773	0.079264	NA	0.00664567	met-d-IDL_C	rs117026536	T	G	0.099922	Cholesterol in IDL || id:met-d-IDL_C	TRUE	reported	igd	142.257255512933
9	5.70033e-32	136149399	0.0604243	NA	0.00515281	met-d-IDL_C	rs507666	A	G	0.183875	Cholesterol in IDL || id:met-d-IDL_C	TRUE	reported	igd	137.510226645516
9	9.09997e-09	107661742	-0.026785	NA	0.00452882	met-d-IDL_C	rs2740488	C	A	0.265313	Cholesterol in IDL || id:met-d-IDL_C	TRUE	reported	igd	34.9794665329201
10	3.59998e-19	64934548	0.0343606	NA	0.00399362	met-d-IDL_C	rs10822145	T	C	0.476844	Cholesterol in IDL || id:met-d-IDL_C	TRUE	reported	igd	74.0266336582632
10	8.10028e-20	113921825	-0.039673	NA	0.00444277	met-d-IDL_C	rs2792735	A	G	0.720334	Cholesterol in IDL || id:met-d-IDL_C	TRUE	reported	igd	79.7411369087839
11	4.60002e-08	47796772	-0.0326849	NA	0.00622701	met-d-IDL_C	rs200526320	A	G	0.177256	Cholesterol in IDL || id:met-d-IDL_C	TRUE	reported	igd	27.550862215777
11	3.2e-10	126223122	0.0541194	NA	0.00862398	met-d-IDL_C	rs112819436	G	A	0.05698	Cholesterol in IDL || id:met-d-IDL_C	TRUE	reported	igd	39.3813377697219
11	3.40001e-10	75450576	-0.0347946	NA	0.00545973	met-d-IDL_C	rs673335	C	T	0.159781	Cholesterol in IDL || id:met-d-IDL_C	TRUE	reported	igd	40.6145236773877
11	7.50067e-83	61557803	-0.0780559	NA	0.00416983	met-d-IDL_C	rs102275	C	T	0.349784	Cholesterol in IDL || id:met-d-IDL_C	TRUE	reported	igd	350.408612621509
12	2.60016e-12	121426478	0.0305405	NA	0.00432546	met-d-IDL_C	rs1169292	T	C	0.310508	Cholesterol in IDL || id:met-d-IDL_C	TRUE	reported	igd	49.8525853193469
12	7.89951e-16	112007756	0.03119	NA	0.00399548	met-d-IDL_C	rs653178	T	C	0.51605	Cholesterol in IDL || id:met-d-IDL_C	TRUE	reported	igd	60.9386497859543
13	2.39999e-08	32976654	-0.0239901	NA	0.00421717	met-d-IDL_C	rs61946991	C	A	0.451642	Cholesterol in IDL || id:met-d-IDL_C	TRUE	reported	igd	32.3609974917059
15	6.49995e-09	44052248	-0.04578	NA	0.007973	met-d-IDL_C	rs117519814	A	G	0.067425	Cholesterol in IDL || id:met-d-IDL_C	TRUE	reported	igd	32.9691726257418
15	4.49987e-32	58737661	-0.0666719	NA	0.00569544	met-d-IDL_C	rs488490	A	C	0.852649	Cholesterol in IDL || id:met-d-IDL_C	TRUE	reported	igd	137.034872914597
15	1.59993e-63	58678720	-0.0691167	NA	0.0042035	met-d-IDL_C	rs261290	C	T	0.654642	Cholesterol in IDL || id:met-d-IDL_C	TRUE	reported	igd	270.360901160705
15	9.09913e-17	58577163	-0.038685	NA	0.00492285	met-d-IDL_C	rs10162642	A	G	0.21011	Cholesterol in IDL || id:met-d-IDL_C	TRUE	reported	igd	61.7521377184581
16	6.4e-10	15054534	0.0296007	NA	0.00480056	met-d-IDL_C	rs56015824	A	T	0.654364	Cholesterol in IDL || id:met-d-IDL_C	TRUE	reported	igd	38.0207043949601
16	4.49997e-09	72079657	-0.0299464	NA	0.00506563	met-d-IDL_C	rs77303550	T	C	0.192707	Cholesterol in IDL || id:met-d-IDL_C	TRUE	reported	igd	34.9479987976878
17	5.79963e-29	67081278	0.14864	NA	0.0134138	met-d-IDL_C	rs77542162	G	A	0.022667	Cholesterol in IDL || id:met-d-IDL_C	TRUE	reported	igd	122.791340311408
17	1.39991e-14	45763073	0.0296928	NA	0.00400257	met-d-IDL_C	rs4794048	C	A	0.480819	Cholesterol in IDL || id:met-d-IDL_C	TRUE	reported	igd	55.0331579140489
17	8.40001e-10	67191270	-0.0352481	NA	0.00595173	met-d-IDL_C	rs72631343	G	C	0.129021	Cholesterol in IDL || id:met-d-IDL_C	TRUE	reported	igd	35.0739744573109
17	1.29987e-11	64210580	0.0762203	NA	0.0115943	met-d-IDL_C	rs1801689	C	A	0.030531	Cholesterol in IDL || id:met-d-IDL_C	TRUE	reported	igd	43.2167636206789
17	1e-17	41926126	-0.0971929	NA	0.0114215	met-d-IDL_C	rs72836561	T	C	0.031483	Cholesterol in IDL || id:met-d-IDL_C	TRUE	reported	igd	72.4140425773116
18	9.09913e-21	47109955	0.160887	NA	0.0174241	met-d-IDL_C	rs77960347	G	A	0.013239	Cholesterol in IDL || id:met-d-IDL_C	TRUE	reported	igd	85.2591890373516
18	8.99912e-14	47160953	0.037666	NA	0.00523931	met-d-IDL_C	rs7241918	T	G	0.822907	Cholesterol in IDL || id:met-d-IDL_C	TRUE	reported	igd	51.6833686909718
19	7.19946e-20	45215081	-0.127794	NA	0.0141514	met-d-IDL_C	rs111278137	A	G	0.021615	Cholesterol in IDL || id:met-d-IDL_C	TRUE	reported	igd	81.5496524063696
19	4.79954e-27	19379549	-0.0815667	NA	0.00757954	met-d-IDL_C	rs58542926	T	C	0.074402	Cholesterol in IDL || id:met-d-IDL_C	TRUE	reported	igd	115.808406476708
19	1e-200	45389596	-0.466655	NA	0.0113082	met-d-IDL_C	rs7254892	A	G	0.031935	Cholesterol in IDL || id:met-d-IDL_C	TRUE	reported	igd	1702.96171706827
19	9.60064e-14	11147526	-0.140179	NA	0.0191401	met-d-IDL_C	rs73013176	C	T	0.011282	Cholesterol in IDL || id:met-d-IDL_C	TRUE	reported	igd	53.6386093992209
19	1.7e-10	11229066	-0.0772145	NA	0.0125223	met-d-IDL_C	rs79915079	A	G	0.025969	Cholesterol in IDL || id:met-d-IDL_C	TRUE	reported	igd	38.0215238590399
19	1e-200	45232161	-0.348644	NA	0.00954649	met-d-IDL_C	rs62117160	A	G	0.04543	Cholesterol in IDL || id:met-d-IDL_C	TRUE	reported	igd	1333.75772325864
19	3.19963e-32	45401868	0.116263	NA	0.0102128	met-d-IDL_C	rs118170342	C	T	0.04077	Cholesterol in IDL || id:met-d-IDL_C	TRUE	reported	igd	129.596536795611
19	9.49992e-09	46018826	-0.0238977	NA	0.00404965	met-d-IDL_C	rs2352985	G	A	0.587228	Cholesterol in IDL || id:met-d-IDL_C	TRUE	reported	igd	34.823885794257
19	1.39959e-131	11197261	-0.147673	NA	0.00611982	met-d-IDL_C	rs12151108	A	G	0.119677	Cholesterol in IDL || id:met-d-IDL_C	TRUE	reported	igd	582.270648277017
19	1.39991e-28	45337918	0.11867	NA	0.0109064	met-d-IDL_C	rs147711004	A	G	0.036035	Cholesterol in IDL || id:met-d-IDL_C	TRUE	reported	igd	118.391096077569
20	3.90032e-11	17844684	-0.0260996	NA	0.004212	met-d-IDL_C	rs2618566	T	G	0.660287	Cholesterol in IDL || id:met-d-IDL_C	TRUE	reported	igd	38.3964415963435
20	1.39991e-12	39179822	0.0822964	NA	0.0117191	met-d-IDL_C	rs1883711	C	G	0.0312	Cholesterol in IDL || id:met-d-IDL_C	TRUE	reported	igd	49.3143320551523
20	2.80001e-08	44545460	0.0238165	NA	0.00460868	met-d-IDL_C	rs4812975	A	G	0.750341	Cholesterol in IDL || id:met-d-IDL_C	TRUE	reported	igd	26.705626449822
1	2.99999e-10	161193683	-0.0242906	NA	0.00375676	met-d-L_HDL_C	rs5082	A	G	0.620745	Cholesterol in large HDL || id:met-d-L_HDL_C	TRUE	reported	igd	41.807055655549
1	6.80002e-10	110470764	-0.0301229	NA	0.00508384	met-d-L_HDL_C	rs333947	A	G	0.150133	Cholesterol in large HDL || id:met-d-L_HDL_C	TRUE	reported	igd	35.1083009416571
1	8.19974e-15	40083641	-0.0320818	NA	0.00441916	met-d-L_HDL_C	rs61781392	A	C	0.216726	Cholesterol in large HDL || id:met-d-L_HDL_C	TRUE	reported	igd	52.703323429649
1	7.29962e-33	230303848	0.0427882	NA	0.00373001	met-d-L_HDL_C	rs1546954	G	T	0.612651	Cholesterol in large HDL || id:met-d-L_HDL_C	TRUE	reported	igd	131.591561967406
1	2.39994e-18	182119332	-0.0336312	NA	0.00389297	met-d-L_HDL_C	rs6694102	A	G	0.320937	Cholesterol in large HDL || id:met-d-L_HDL_C	TRUE	reported	igd	74.6315761292446
1	6.4003e-16	220970028	0.0312295	NA	0.003983	met-d-L_HDL_C	rs2642438	G	A	0.703836	Cholesterol in large HDL || id:met-d-L_HDL_C	TRUE	reported	igd	61.476544599635
1	3.40001e-09	178526271	-0.0207588	NA	0.00364821	met-d-L_HDL_C	rs6681348	C	A	0.532238	Cholesterol in large HDL || id:met-d-L_HDL_C	TRUE	reported	igd	32.3776132085333
1	1.39991e-12	27021913	-0.0880215	NA	0.0121983	met-d-L_HDL_C	rs114165349	C	G	0.022956	Cholesterol in large HDL || id:met-d-L_HDL_C	TRUE	reported	igd	52.0689608456502
2	7.8001e-11	219699999	-0.0635141	NA	0.00941555	met-d-L_HDL_C	rs78058190	A	G	0.0501	Cholesterol in large HDL || id:met-d-L_HDL_C	TRUE	reported	igd	45.5039302498491
2	7.29962e-27	27730940	0.0389026	NA	0.0037166	met-d-L_HDL_C	rs1260326	C	T	0.603982	Cholesterol in large HDL || id:met-d-L_HDL_C	TRUE	reported	igd	109.563427612416
2	1.10002e-37	21231524	0.0579977	NA	0.00448392	met-d-L_HDL_C	rs676210	A	G	0.205765	Cholesterol in large HDL || id:met-d-L_HDL_C	TRUE	reported	igd	167.303810051197
2	5.19996e-32	227095876	-0.0426757	NA	0.00379392	met-d-L_HDL_C	rs1024137	T	G	0.646501	Cholesterol in large HDL || id:met-d-L_HDL_C	TRUE	reported	igd	126.527512223559
2	1.20005e-12	242237902	0.0245967	NA	0.00379159	met-d-L_HDL_C	rs59104589	T	C	0.358826	Cholesterol in large HDL || id:met-d-L_HDL_C	TRUE	reported	igd	42.0834125906739
2	8.80035e-28	165528876	0.0394659	NA	0.00372487	met-d-L_HDL_C	rs13389219	T	C	0.392528	Cholesterol in large HDL || id:met-d-L_HDL_C	TRUE	reported	igd	112.259158337565
3	9.20005e-10	185804583	-0.0307414	NA	0.00531771	met-d-L_HDL_C	rs57912727	C	A	0.13669	Cholesterol in large HDL || id:met-d-L_HDL_C	TRUE	reported	igd	33.4193489313243
3	4.30002e-08	98416900	-0.0188089	NA	0.0036604	met-d-L_HDL_C	rs10935473	T	G	0.442426	Cholesterol in large HDL || id:met-d-L_HDL_C	TRUE	reported	igd	26.4039986321901
3	2.99999e-10	12206489	-0.0944799	NA	0.015022	met-d-L_HDL_C	rs11922042	C	T	0.017208	Cholesterol in large HDL || id:met-d-L_HDL_C	TRUE	reported	igd	39.5569988408338
3	2.1e-10	150097635	-0.041898	NA	0.00721385	met-d-L_HDL_C	rs9844972	C	G	0.070765	Cholesterol in large HDL || id:met-d-L_HDL_C	TRUE	reported	igd	33.7327983024087
4	1.40001e-09	89704367	-0.0232494	NA	0.00373814	met-d-L_HDL_C	rs13118477	A	G	0.390377	Cholesterol in large HDL || id:met-d-L_HDL_C	TRUE	reported	igd	38.6823075970019
4	1.79999e-09	87976359	-0.0190229	NA	0.00373347	met-d-L_HDL_C	rs1471251	T	A	0.397126	Cholesterol in large HDL || id:met-d-L_HDL_C	TRUE	reported	igd	25.9614005566261
4	4.09996e-10	100045141	-0.0242068	NA	0.00396156	met-d-L_HDL_C	rs1139490	T	C	0.696973	Cholesterol in large HDL || id:met-d-L_HDL_C	TRUE	reported	igd	37.3372465964524
4	5.19996e-24	103188709	-0.0673818	NA	0.00693607	met-d-L_HDL_C	rs13107325	T	C	0.074284	Cholesterol in large HDL || id:met-d-L_HDL_C	TRUE	reported	igd	94.3752862013007
4	4e-08	171561050	0.0216914	NA	0.00415298	met-d-L_HDL_C	rs2197186	C	T	0.263715	Cholesterol in large HDL || id:met-d-L_HDL_C	TRUE	reported	igd	27.2806985570257
4	2.5e-10	970112	0.0222119	NA	0.00368131	met-d-L_HDL_C	rs12510382	G	A	0.459919	Cholesterol in large HDL || id:met-d-L_HDL_C	TRUE	reported	igd	36.4054696478037
5	9.09913e-28	55860866	-0.0468234	NA	0.00453251	met-d-L_HDL_C	rs3936510	T	G	0.201954	Cholesterol in large HDL || id:met-d-L_HDL_C	TRUE	reported	igd	106.720622595462
5	2.80027e-13	75003678	0.0270862	NA	0.0037236	met-d-L_HDL_C	rs2307111	C	T	0.396609	Cholesterol in large HDL || id:met-d-L_HDL_C	TRUE	reported	igd	52.9139421932885
6	3.40001e-10	34745682	-0.0229168	NA	0.00392008	met-d-L_HDL_C	rs9296128	A	G	0.313775	Cholesterol in large HDL || id:met-d-L_HDL_C	TRUE	reported	igd	34.1757527455457
6	1.29987e-25	43757896	-0.0373817	NA	0.00364445	met-d-L_HDL_C	rs998584	A	C	0.482334	Cholesterol in large HDL || id:met-d-L_HDL_C	TRUE	reported	igd	105.209293202842
6	4.10015e-17	127456122	-0.029584	NA	0.00366393	met-d-L_HDL_C	rs9491697	G	A	0.463611	Cholesterol in large HDL || id:met-d-L_HDL_C	TRUE	reported	igd	65.1957749620753
6	6.00067e-11	139834869	0.0231617	NA	0.00370083	met-d-L_HDL_C	rs654689	A	G	0.590609	Cholesterol in large HDL || id:met-d-L_HDL_C	TRUE	reported	igd	39.1690097770941
6	1.6e-10	98583488	0.0241013	NA	0.00373109	met-d-L_HDL_C	rs72934503	G	A	0.451393	Cholesterol in large HDL || id:met-d-L_HDL_C	TRUE	reported	igd	41.7262626183738
6	8.10028e-25	161005388	-0.0594494	NA	0.00592167	met-d-L_HDL_C	rs571848809	A	G	0.106388	Cholesterol in large HDL || id:met-d-L_HDL_C	TRUE	reported	igd	100.787471145805
6	7.00003e-13	31287454	-0.0278739	NA	0.00396483	met-d-L_HDL_C	rs9265113	T	C	0.407629	Cholesterol in large HDL || id:met-d-L_HDL_C	TRUE	reported	igd	49.4249608138864
6	1.9002e-11	34335088	-0.0606012	NA	0.00891456	met-d-L_HDL_C	rs147627829	A	G	0.044071	Cholesterol in large HDL || id:met-d-L_HDL_C	TRUE	reported	igd	46.212836211076
7	1.10002e-18	1029585	-0.0322042	NA	0.00374848	met-d-L_HDL_C	rs9769088	C	T	0.390949	Cholesterol in large HDL || id:met-d-L_HDL_C	TRUE	reported	igd	73.8099029335497
7	2.60016e-43	73037366	0.0606461	NA	0.00453123	met-d-L_HDL_C	rs55747707	A	G	0.203628	Cholesterol in large HDL || id:met-d-L_HDL_C	TRUE	reported	igd	179.13215118901
7	1.2e-08	72823767	-0.0647979	NA	0.0115686	met-d-L_HDL_C	rs147440796	C	T	0.032874	Cholesterol in large HDL || id:met-d-L_HDL_C	TRUE	reported	igd	31.3733036252413
7	1e-11	94953895	-0.0240017	NA	0.00367683	met-d-L_HDL_C	rs705379	A	G	0.477478	Cholesterol in large HDL || id:met-d-L_HDL_C	TRUE	reported	igd	42.6124893070561
7	4.19952e-16	130437476	-0.0333557	NA	0.00404453	met-d-L_HDL_C	rs7810507	A	G	0.281086	Cholesterol in large HDL || id:met-d-L_HDL_C	TRUE	reported	igd	68.0148893843774
8	9.59401e-137	19820933	0.146433	NA	0.00603902	met-d-L_HDL_C	rs145391587	C	A	0.10029	Cholesterol in large HDL || id:met-d-L_HDL_C	TRUE	reported	igd	587.956213136498
8	6.29941e-21	9173358	0.0347371	NA	0.00366644	met-d-L_HDL_C	rs7012814	A	G	0.474255	Cholesterol in large HDL || id:met-d-L_HDL_C	TRUE	reported	igd	89.7631228305874
8	2.60016e-16	19750044	-0.0714279	NA	0.0089435	met-d-L_HDL_C	rs59347135	G	C	0.045804	Cholesterol in large HDL || id:met-d-L_HDL_C	TRUE	reported	igd	63.785320377093
8	6.4998e-28	19773155	-0.142638	NA	0.0137201	met-d-L_HDL_C	rs144503444	C	T	0.018253	Cholesterol in large HDL || id:met-d-L_HDL_C	TRUE	reported	igd	108.082635977388
8	2e-08	73435156	0.0236298	NA	0.00411064	met-d-L_HDL_C	rs6993128	T	C	0.728955	Cholesterol in large HDL || id:met-d-L_HDL_C	TRUE	reported	igd	33.0446536067875
8	2.90001e-30	126500031	0.0399266	NA	0.00372724	met-d-L_HDL_C	rs28601761	G	C	0.420164	Cholesterol in large HDL || id:met-d-L_HDL_C	TRUE	reported	igd	114.749272622496
8	3.50002e-09	126629594	-0.024835	NA	0.00447337	met-d-L_HDL_C	rs10755927	T	C	0.210318	Cholesterol in large HDL || id:met-d-L_HDL_C	TRUE	reported	igd	30.8218488887085
8	7.8001e-12	116610180	0.0258015	NA	0.00368134	met-d-L_HDL_C	rs2737205	C	T	0.561357	Cholesterol in large HDL || id:met-d-L_HDL_C	TRUE	reported	igd	49.1222273003014
9	3.10027e-20	15303583	0.0476978	NA	0.00529962	met-d-L_HDL_C	rs1215112	A	G	0.863029	Cholesterol in large HDL || id:met-d-L_HDL_C	TRUE	reported	igd	81.0041437463159
9	1.79999e-08	139973820	0.020424	NA	0.00375658	met-d-L_HDL_C	rs7037849	T	C	0.375085	Cholesterol in large HDL || id:met-d-L_HDL_C	TRUE	reported	igd	29.5594479945802
9	1.29999e-08	107586753	0.0293134	NA	0.005411	met-d-L_HDL_C	rs2066714	C	T	0.128934	Cholesterol in large HDL || id:met-d-L_HDL_C	TRUE	reported	igd	29.3479196026384
9	5.30005e-10	107647019	0.0379862	NA	0.0058595	met-d-L_HDL_C	rs11789603	T	C	0.108813	Cholesterol in large HDL || id:met-d-L_HDL_C	TRUE	reported	igd	42.0272122970931
9	7.10068e-19	107661742	-0.035493	NA	0.00413365	met-d-L_HDL_C	rs2740488	C	A	0.265313	Cholesterol in large HDL || id:met-d-L_HDL_C	TRUE	reported	igd	73.7255489108373
10	1.59993e-14	94839724	0.0279091	NA	0.00365795	met-d-L_HDL_C	rs4418728	T	G	0.450688	Cholesterol in large HDL || id:met-d-L_HDL_C	TRUE	reported	igd	58.2124843016711
10	5.60003e-10	65191645	0.0214181	NA	0.00363876	met-d-L_HDL_C	rs7924036	T	G	0.504228	Cholesterol in large HDL || id:met-d-L_HDL_C	TRUE	reported	igd	34.6461562703745
10	2.5e-08	76839355	-0.0184774	NA	0.00365368	met-d-L_HDL_C	rs7475340	G	A	0.515645	Cholesterol in large HDL || id:met-d-L_HDL_C	TRUE	reported	igd	25.5752981497158
10	5.70033e-13	46065451	0.0301683	NA	0.00426505	met-d-L_HDL_C	rs61854123	A	G	0.242667	Cholesterol in large HDL || id:met-d-L_HDL_C	TRUE	reported	igd	50.0326403793134
10	7.19946e-21	113934384	-0.0370058	NA	0.00407102	met-d-L_HDL_C	rs2803619	C	G	0.724349	Cholesterol in large HDL || id:met-d-L_HDL_C	TRUE	reported	igd	82.6291190784599
10	8.10009e-10	113983758	-0.0317754	NA	0.00521353	met-d-L_HDL_C	rs60847460	T	C	0.143326	Cholesterol in large HDL || id:met-d-L_HDL_C	TRUE	reported	igd	37.1465340967535
11	2.39999e-09	75531695	-0.0365015	NA	0.00593392	met-d-L_HDL_C	rs10899133	T	C	0.105502	Cholesterol in large HDL || id:met-d-L_HDL_C	TRUE	reported	igd	37.8388605333757
11	6.19441e-108	61603510	-0.0803824	NA	0.00380598	met-d-L_HDL_C	rs174576	A	C	0.350038	Cholesterol in large HDL || id:met-d-L_HDL_C	TRUE	reported	igd	446.055536469124
11	5.00035e-19	116916060	-0.160394	NA	0.0184088	met-d-L_HDL_C	rs144018203	C	G	0.010654	Cholesterol in large HDL || id:met-d-L_HDL_C	TRUE	reported	igd	75.9145946799168
11	1.09999e-10	118957388	-0.0244378	NA	0.00383422	met-d-L_HDL_C	rs141949189	T	A	0.431973	Cholesterol in large HDL || id:met-d-L_HDL_C	TRUE	reported	igd	40.6228281852608
11	2.1e-09	27505954	0.0249061	NA	0.00429239	met-d-L_HDL_C	rs12786130	T	C	0.761801	Cholesterol in large HDL || id:met-d-L_HDL_C	TRUE	reported	igd	33.667673445139
11	1.69981e-11	64004643	-0.0552026	NA	0.00869495	met-d-L_HDL_C	rs12294913	G	C	0.049059	Cholesterol in large HDL || id:met-d-L_HDL_C	TRUE	reported	igd	40.3074095772207
11	1.69981e-22	47321966	0.0430618	NA	0.00445637	met-d-L_HDL_C	rs11530166	T	C	0.209455	Cholesterol in large HDL || id:met-d-L_HDL_C	TRUE	reported	igd	93.3731209746643
11	7.90679e-103	116648917	0.112275	NA	0.00535991	met-d-L_HDL_C	rs964184	C	G	0.867255	Cholesterol in large HDL || id:met-d-L_HDL_C	TRUE	reported	igd	438.784353440008
12	5.60003e-10	112083162	-0.0206164	NA	0.00369668	met-d-L_HDL_C	rs11065991	T	C	0.41585	Cholesterol in large HDL || id:met-d-L_HDL_C	TRUE	reported	igd	31.1029761906214
12	5.60015e-30	125265201	-0.0428514	NA	0.00395157	met-d-L_HDL_C	rs921919	A	G	0.669512	Cholesterol in large HDL || id:met-d-L_HDL_C	TRUE	reported	igd	117.595491441661
12	1.79999e-10	20470199	0.0290737	NA	0.0045941	met-d-L_HDL_C	rs11045171	G	A	0.197431	Cholesterol in large HDL || id:met-d-L_HDL_C	TRUE	reported	igd	40.0497418500049
12	7.50067e-14	57843711	0.0303535	NA	0.00424118	met-d-L_HDL_C	rs2229357	A	G	0.240928	Cholesterol in large HDL || id:met-d-L_HDL_C	TRUE	reported	igd	51.2205387666545
12	2.39999e-10	123186381	0.0282251	NA	0.0045398	met-d-L_HDL_C	rs492699	C	T	0.2248	Cholesterol in large HDL || id:met-d-L_HDL_C	TRUE	reported	igd	38.6542754870128
12	6.09958e-17	124496316	0.0318749	NA	0.00393852	met-d-L_HDL_C	rs1054852	G	A	0.377481	Cholesterol in large HDL || id:met-d-L_HDL_C	TRUE	reported	igd	65.4985297608482
12	3.50002e-08	20582651	0.0239774	NA	0.00458044	met-d-L_HDL_C	rs12369443	G	A	0.199467	Cholesterol in large HDL || id:met-d-L_HDL_C	TRUE	reported	igd	27.4024743293579
12	3.59998e-11	109871179	0.0231978	NA	0.00363484	met-d-L_HDL_C	rs7308864	G	A	0.523289	Cholesterol in large HDL || id:met-d-L_HDL_C	TRUE	reported	igd	40.73080583057
12	9.79941e-12	124620185	0.0274189	NA	0.00380393	met-d-L_HDL_C	rs10846606	G	C	0.366524	Cholesterol in large HDL || id:met-d-L_HDL_C	TRUE	reported	igd	51.955917963871
12	9.70063e-23	125349480	0.037405	NA	0.00380376	met-d-L_HDL_C	rs36226283	A	G	0.358962	Cholesterol in large HDL || id:met-d-L_HDL_C	TRUE	reported	igd	96.7014762111496
15	1e-200	58723426	0.151424	NA	0.00439479	met-d-L_HDL_C	rs1077835	G	A	0.219721	Cholesterol in large HDL || id:met-d-L_HDL_C	TRUE	reported	igd	1187.17071043655
15	1.29999e-08	59058720	-0.0460368	NA	0.00821005	met-d-L_HDL_C	rs77516617	A	G	0.052807	Cholesterol in large HDL || id:met-d-L_HDL_C	TRUE	reported	igd	31.4426146150575
15	3.09999e-08	42091212	-0.0222911	NA	0.00387492	met-d-L_HDL_C	rs2925339	G	A	0.673017	Cholesterol in large HDL || id:met-d-L_HDL_C	TRUE	reported	igd	33.0931051303815
15	1.10002e-14	43757184	-0.090186	NA	0.011937	met-d-L_HDL_C	rs190543502	C	T	0.024112	Cholesterol in large HDL || id:met-d-L_HDL_C	TRUE	reported	igd	57.0805123480327
15	2.60016e-45	58577163	-0.0599578	NA	0.00448486	met-d-L_HDL_C	rs10162642	A	G	0.21011	Cholesterol in large HDL || id:met-d-L_HDL_C	TRUE	reported	igd	178.728412159293
15	1e-200	58671765	-0.134405	NA	0.00384986	met-d-L_HDL_C	rs1601935	T	G	0.654652	Cholesterol in large HDL || id:met-d-L_HDL_C	TRUE	reported	igd	1218.82394287883
15	7.00003e-09	58833993	0.0631628	NA	0.0108681	met-d-L_HDL_C	rs6078	A	G	0.028854	Cholesterol in large HDL || id:met-d-L_HDL_C	TRUE	reported	igd	33.7765662161983
16	1.69981e-59	56834254	-0.100787	NA	0.00630203	met-d-L_HDL_C	rs79600951	G	C	0.09083	Cholesterol in large HDL || id:met-d-L_HDL_C	TRUE	reported	igd	255.769116969695
16	4.49997e-08	57308125	0.0180612	NA	0.00362562	met-d-L_HDL_C	rs11647598	C	G	0.493401	Cholesterol in large HDL || id:met-d-L_HDL_C	TRUE	reported	igd	24.8158203120853
16	1.50003e-23	81534790	0.0385138	NA	0.00394474	met-d-L_HDL_C	rs2925979	C	T	0.69893	Cholesterol in large HDL || id:met-d-L_HDL_C	TRUE	reported	igd	95.3226206871908
16	7.8001e-21	67976320	-0.0908482	NA	0.0100387	met-d-L_HDL_C	rs4986970	T	A	0.033916	Cholesterol in large HDL || id:met-d-L_HDL_C	TRUE	reported	igd	81.8988308907056
16	1.79999e-08	56690912	-0.0208366	NA	0.00369053	met-d-L_HDL_C	rs62038694	A	G	0.405297	Cholesterol in large HDL || id:met-d-L_HDL_C	TRUE	reported	igd	31.8769109551388
16	3.69999e-15	57009137	-0.0926927	NA	0.0115461	met-d-L_HDL_C	rs545858676	C	A	0.037657	Cholesterol in large HDL || id:met-d-L_HDL_C	TRUE	reported	igd	64.4496311559525
16	1e-200	56985139	0.136539	NA	0.00370064	met-d-L_HDL_C	rs9989419	G	A	0.605872	Cholesterol in large HDL || id:met-d-L_HDL_C	TRUE	reported	igd	1361.31853607137
16	6.70039e-15	15172118	0.0297475	NA	0.00397687	met-d-L_HDL_C	rs11644601	C	T	0.296692	Cholesterol in large HDL || id:met-d-L_HDL_C	TRUE	reported	igd	55.9523275384964
17	5.99998e-09	7080316	0.0257103	NA	0.00462935	met-d-L_HDL_C	rs55714927	T	C	0.191001	Cholesterol in large HDL || id:met-d-L_HDL_C	TRUE	reported	igd	30.8442528824785
17	8.79995e-09	17682484	0.0308594	NA	0.00563083	met-d-L_HDL_C	rs1006656	A	G	0.880994	Cholesterol in large HDL || id:met-d-L_HDL_C	TRUE	reported	igd	30.0351720501949
17	4.30002e-09	37746847	0.0220382	NA	0.00409413	met-d-L_HDL_C	rs4795386	G	A	0.723017	Cholesterol in large HDL || id:met-d-L_HDL_C	TRUE	reported	igd	28.9753694987534
17	6.49995e-09	66823805	-0.0465005	NA	0.00782888	met-d-L_HDL_C	rs112001035	A	G	0.059725	Cholesterol in large HDL || id:met-d-L_HDL_C	TRUE	reported	igd	35.2789761521505
17	2.19989e-46	41926126	-0.143231	NA	0.0104242	met-d-L_HDL_C	rs72836561	T	C	0.031483	Cholesterol in large HDL || id:met-d-L_HDL_C	TRUE	reported	igd	188.794169401559
17	4.49997e-09	37804352	-0.0404046	NA	0.00673637	met-d-L_HDL_C	rs12103674	C	T	0.079522	Cholesterol in large HDL || id:met-d-L_HDL_C	TRUE	reported	igd	35.9757417626614
18	1e-09	47126133	0.0600429	NA	0.010028	met-d-L_HDL_C	rs77535126	T	C	0.034952	Cholesterol in large HDL || id:met-d-L_HDL_C	TRUE	reported	igd	35.8504547897121
18	4.40048e-32	47109955	0.184762	NA	0.0159059	met-d-L_HDL_C	rs77960347	G	A	0.013239	Cholesterol in large HDL || id:met-d-L_HDL_C	TRUE	reported	igd	134.930091228066
18	1.80011e-28	47160953	0.0522362	NA	0.00478278	met-d-L_HDL_C	rs7241918	T	G	0.822907	Cholesterol in large HDL || id:met-d-L_HDL_C	TRUE	reported	igd	119.284040916064
18	1.89998e-09	57867526	-0.0242101	NA	0.00413279	met-d-L_HDL_C	rs688671	G	A	0.267133	Cholesterol in large HDL || id:met-d-L_HDL_C	TRUE	reported	igd	34.3167768489926
19	2.29985e-28	45413233	-0.0737298	NA	0.00671634	met-d-L_HDL_C	rs1065853	T	G	0.080584	Cholesterol in large HDL || id:met-d-L_HDL_C	TRUE	reported	igd	120.509355893145
19	6.20012e-12	11347493	-0.0463575	NA	0.00683263	met-d-L_HDL_C	rs737337	C	T	0.076791	Cholesterol in large HDL || id:met-d-L_HDL_C	TRUE	reported	igd	46.0324623905539
19	4.60045e-19	45440529	0.035708	NA	0.00415214	met-d-L_HDL_C	rs73045691	A	G	0.304296	Cholesterol in large HDL || id:met-d-L_HDL_C	TRUE	reported	igd	73.958326462814
19	1.2e-09	54815387	0.0227178	NA	0.0038918	met-d-L_HDL_C	rs1645787	G	A	0.326655	Cholesterol in large HDL || id:met-d-L_HDL_C	TRUE	reported	igd	34.0746588322717
19	2.60016e-57	8429323	0.205507	NA	0.013059	met-d-L_HDL_C	rs116843064	A	G	0.019852	Cholesterol in large HDL || id:met-d-L_HDL_C	TRUE	reported	igd	247.647184662004
20	6.4003e-14	46340596	0.0331627	NA	0.00450311	met-d-L_HDL_C	rs4239651	C	T	0.794244	Cholesterol in large HDL || id:met-d-L_HDL_C	TRUE	reported	igd	54.234376618673
20	4.79954e-19	44709539	0.0325695	NA	0.00365199	met-d-L_HDL_C	rs6074013	G	C	0.53858	Cholesterol in large HDL || id:met-d-L_HDL_C	TRUE	reported	igd	79.535867722245
20	8.79995e-09	44055710	0.0222361	NA	0.00366762	met-d-L_HDL_C	rs3092498	C	T	0.517387	Cholesterol in large HDL || id:met-d-L_HDL_C	TRUE	reported	igd	36.7577205987312
20	1e-200	44534651	-0.150668	NA	0.00443117	met-d-L_HDL_C	rs6065904	A	G	0.214776	Cholesterol in large HDL || id:met-d-L_HDL_C	TRUE	reported	igd	1156.12614619805
20	6.1e-09	44017989	0.0563284	NA	0.00991325	met-d-L_HDL_C	rs187459727	T	C	0.036917	Cholesterol in large HDL || id:met-d-L_HDL_C	TRUE	reported	igd	32.2866297411079
22	4.20001e-08	21912246	0.0259853	NA	0.00478168	met-d-L_HDL_C	rs390387	G	A	0.812701	Cholesterol in large HDL || id:met-d-L_HDL_C	TRUE	reported	igd	29.532108307517
1	2.80027e-90	55505647	-0.307951	NA	0.0155557	met-d-L_LDL_C	rs11591147	T	G	0.017458	Cholesterol in large LDL || id:met-d-L_LDL_C	TRUE	reported	igd	391.907991597435
1	3.59998e-08	25713234	0.0216981	NA	0.00408304	met-d-L_LDL_C	rs1293261	T	A	0.525195	Cholesterol in large LDL || id:met-d-L_LDL_C	TRUE	reported	igd	28.2407446302347
1	1.39991e-16	234852760	0.0332663	NA	0.00408322	met-d-L_LDL_C	rs553427	T	C	0.517038	Cholesterol in large LDL || id:met-d-L_LDL_C	TRUE	reported	igd	66.3748327256555
1	1.30017e-123	109817590	-0.11517	NA	0.00491176	met-d-L_LDL_C	rs12740374	T	G	0.221059	Cholesterol in large LDL || id:met-d-L_LDL_C	TRUE	reported	igd	549.799648236908
1	4.49987e-17	55521313	0.0356141	NA	0.0042732	met-d-L_LDL_C	rs472495	T	G	0.649117	Cholesterol in large LDL || id:met-d-L_LDL_C	TRUE	reported	igd	69.460436503593
1	7.29962e-11	62999675	0.0264729	NA	0.00426693	met-d-L_LDL_C	rs7534572	G	C	0.647484	Cholesterol in large LDL || id:met-d-L_LDL_C	TRUE	reported	igd	38.4921351362675
1	4.39997e-09	220970028	0.0250974	NA	0.0044715	met-d-L_LDL_C	rs2642438	G	A	0.703836	Cholesterol in large LDL || id:met-d-L_LDL_C	TRUE	reported	igd	31.5029333784662
1	4.19952e-17	55526428	0.095209	NA	0.0114285	met-d-L_LDL_C	rs11206517	G	T	0.033009	Cholesterol in large LDL || id:met-d-L_LDL_C	TRUE	reported	igd	69.402887903544
2	5.50047e-97	21288321	0.108297	NA	0.00530113	met-d-L_LDL_C	rs562338	G	A	0.819635	Cholesterol in large LDL || id:met-d-L_LDL_C	TRUE	reported	igd	417.345699868218
2	1.2e-09	21149771	-0.0257592	NA	0.00431191	met-d-L_LDL_C	rs140798831	C	T	0.656802	Cholesterol in large LDL || id:met-d-L_LDL_C	TRUE	reported	igd	35.6882594196265
2	7.19946e-14	27752463	-0.0319713	NA	0.00425916	met-d-L_LDL_C	rs11127048	A	G	0.61412	Cholesterol in large LDL || id:met-d-L_LDL_C	TRUE	reported	igd	56.3472442575926
2	8.10028e-29	44072576	-0.0473706	NA	0.00437314	met-d-L_LDL_C	rs4299376	T	G	0.676279	Cholesterol in large LDL || id:met-d-L_LDL_C	TRUE	reported	igd	117.335927151753
5	8.79995e-10	122827953	-0.0245359	NA	0.0041127	met-d-L_LDL_C	rs1500188	G	A	0.450398	Cholesterol in large LDL || id:met-d-L_LDL_C	TRUE	reported	igd	35.5917976443944
5	2.39994e-15	156397673	0.0334404	NA	0.00423086	met-d-L_LDL_C	rs6882345	A	G	0.632845	Cholesterol in large LDL || id:met-d-L_LDL_C	TRUE	reported	igd	62.4720299367167
5	6.1e-10	52095024	-0.065989	NA	0.0103026	met-d-L_LDL_C	rs116734477	T	C	0.041192	Cholesterol in large LDL || id:met-d-L_LDL_C	TRUE	reported	igd	41.0250781457723
5	1.99986e-41	74651084	0.0547916	NA	0.00413394	met-d-L_LDL_C	rs3846662	G	A	0.424112	Cholesterol in large LDL || id:met-d-L_LDL_C	TRUE	reported	igd	175.670819556689
6	2.30001e-09	35386872	-0.0380155	NA	0.0066812	met-d-L_LDL_C	rs36018387	T	C	0.10509	Cholesterol in large LDL || id:met-d-L_LDL_C	TRUE	reported	igd	32.3752006707967
6	1.39991e-12	160567928	-0.0347617	NA	0.00513616	met-d-L_LDL_C	rs3798167	T	G	0.2001	Cholesterol in large LDL || id:met-d-L_LDL_C	TRUE	reported	igd	45.8062697053302
6	3.80014e-15	26098474	-0.0595376	NA	0.00770148	met-d-L_LDL_C	rs79220007	C	T	0.076081	Cholesterol in large LDL || id:met-d-L_LDL_C	TRUE	reported	igd	59.7632578627315
6	4.49987e-14	32601807	0.0481332	NA	0.00615076	met-d-L_LDL_C	rs147841808	G	C	0.132288	Cholesterol in large LDL || id:met-d-L_LDL_C	TRUE	reported	igd	61.2395383611195
7	1.89998e-08	44584551	0.0281612	NA	0.00527346	met-d-L_LDL_C	rs10260606	C	G	0.182659	Cholesterol in large LDL || id:met-d-L_LDL_C	TRUE	reported	igd	28.5174705384625
7	2.5e-08	100216773	-0.0272299	NA	0.00483718	met-d-L_LDL_C	rs10953298	T	C	0.235558	Cholesterol in large LDL || id:met-d-L_LDL_C	TRUE	reported	igd	31.6889315015837
7	4.60002e-08	25991826	0.0301402	NA	0.00559039	met-d-L_LDL_C	rs4722551	C	T	0.158088	Cholesterol in large LDL || id:met-d-L_LDL_C	TRUE	reported	igd	29.0675244702441
8	3.79997e-08	59398461	-0.0224127	NA	0.00433615	met-d-L_LDL_C	rs10504255	A	G	0.662963	Cholesterol in large LDL || id:met-d-L_LDL_C	TRUE	reported	igd	26.7165122263202
8	6.00067e-32	126506694	-0.0481292	NA	0.00424099	met-d-L_LDL_C	rs112875651	A	G	0.392383	Cholesterol in large LDL || id:met-d-L_LDL_C	TRUE	reported	igd	128.790191515937
8	1.20005e-21	9187242	0.063296	NA	0.00679118	met-d-L_LDL_C	rs1461729	G	A	0.899229	Cholesterol in large LDL || id:met-d-L_LDL_C	TRUE	reported	igd	86.868445112962
9	6.79986e-14	107661742	-0.0355532	NA	0.00463642	met-d-L_LDL_C	rs2740488	C	A	0.265313	Cholesterol in large LDL || id:met-d-L_LDL_C	TRUE	reported	igd	58.801966551354
9	5.50047e-31	136149711	0.0606048	NA	0.00528206	met-d-L_LDL_C	rs115478735	T	A	0.18331	Cholesterol in large LDL || id:met-d-L_LDL_C	TRUE	reported	igd	131.645914106631
11	6.89922e-13	126228000	0.056806	NA	0.00784675	met-d-L_LDL_C	rs59379014	T	C	0.072862	Cholesterol in large LDL || id:met-d-L_LDL_C	TRUE	reported	igd	52.4093516100796
11	1.59993e-13	116705516	-0.0322497	NA	0.00451375	met-d-L_LDL_C	rs525028	A	G	0.708552	Cholesterol in large LDL || id:met-d-L_LDL_C	TRUE	reported	igd	51.0477206641051
11	4.00037e-45	61557803	-0.058503	NA	0.00426991	met-d-L_LDL_C	rs102275	C	T	0.349784	Cholesterol in large LDL || id:met-d-L_LDL_C	TRUE	reported	igd	187.723581647697
12	2.39994e-12	111904371	0.0277411	NA	0.00409142	met-d-L_LDL_C	rs4766578	A	T	0.503247	Cholesterol in large LDL || id:met-d-L_LDL_C	TRUE	reported	igd	45.9726171519195
13	1e-08	32976654	-0.0249163	NA	0.00431774	met-d-L_LDL_C	rs61946991	C	A	0.451642	Cholesterol in large LDL || id:met-d-L_LDL_C	TRUE	reported	igd	33.3007587201066
14	1.20005e-11	24871926	0.0264602	NA	0.00412387	met-d-L_LDL_C	rs11621792	T	C	0.453802	Cholesterol in large LDL || id:met-d-L_LDL_C	TRUE	reported	igd	41.169568250981
15	4.40048e-23	58678720	-0.0414406	NA	0.00430468	met-d-L_LDL_C	rs261290	C	T	0.654642	Cholesterol in large LDL || id:met-d-L_LDL_C	TRUE	reported	igd	92.6766494716613
15	3.80014e-13	58725839	0.0340513	NA	0.00450703	met-d-L_LDL_C	rs633695	G	A	0.29236	Cholesterol in large LDL || id:met-d-L_LDL_C	TRUE	reported	igd	57.0803327444859
16	1.50003e-14	72097827	0.038802	NA	0.00522087	met-d-L_LDL_C	rs3794695	T	C	0.189016	Cholesterol in large LDL || id:met-d-L_LDL_C	TRUE	reported	igd	55.2360308998103
17	2.70023e-16	45766771	0.0323314	NA	0.00411459	met-d-L_LDL_C	rs56325564	A	G	0.482712	Cholesterol in large LDL || id:met-d-L_LDL_C	TRUE	reported	igd	61.7441603061985
17	1.39991e-11	7080316	-0.0337415	NA	0.00519325	met-d-L_LDL_C	rs55714927	T	C	0.191001	Cholesterol in large LDL || id:met-d-L_LDL_C	TRUE	reported	igd	42.2133979081068
17	2.99999e-10	67191270	-0.0375594	NA	0.00609367	met-d-L_LDL_C	rs72631343	G	C	0.129021	Cholesterol in large LDL || id:met-d-L_LDL_C	TRUE	reported	igd	37.9908865981024
17	2.99985e-19	67081278	0.123425	NA	0.0137337	met-d-L_LDL_C	rs77542162	G	A	0.022667	Cholesterol in large LDL || id:met-d-L_LDL_C	TRUE	reported	igd	80.7664806140245
19	4.49987e-21	45215081	-0.137156	NA	0.0144956	met-d-L_LDL_C	rs111278137	A	G	0.021615	Cholesterol in large LDL || id:met-d-L_LDL_C	TRUE	reported	igd	89.527659129843
19	3.69999e-36	45337918	0.137619	NA	0.0111717	met-d-L_LDL_C	rs147711004	A	G	0.036035	Cholesterol in large LDL || id:met-d-L_LDL_C	TRUE	reported	igd	151.746354255036
19	1.50003e-37	45401868	0.130917	NA	0.0104612	met-d-L_LDL_C	rs118170342	C	T	0.04077	Cholesterol in large LDL || id:met-d-L_LDL_C	TRUE	reported	igd	156.613458163695
19	2.39883e-122	11197261	-0.146232	NA	0.00626868	met-d-L_LDL_C	rs12151108	A	G	0.119677	Cholesterol in large LDL || id:met-d-L_LDL_C	TRUE	reported	igd	544.167547355202
19	1.20005e-34	19379549	-0.094835	NA	0.0077639	met-d-L_LDL_C	rs58542926	T	C	0.074402	Cholesterol in large LDL || id:met-d-L_LDL_C	TRUE	reported	igd	149.202957258776
19	1e-200	45232161	-0.341477	NA	0.00977869	met-d-L_LDL_C	rs62117160	A	G	0.04543	Cholesterol in large LDL || id:met-d-L_LDL_C	TRUE	reported	igd	1219.44314760885
19	1e-200	45389596	-0.451199	NA	0.0115833	met-d-L_LDL_C	rs7254892	A	G	0.031935	Cholesterol in large LDL || id:met-d-L_LDL_C	TRUE	reported	igd	1517.30066446536
19	7.50067e-13	11228745	0.0296466	NA	0.0041593	met-d-L_LDL_C	rs2569550	C	T	0.593316	Cholesterol in large LDL || id:met-d-L_LDL_C	TRUE	reported	igd	50.8053321999884
20	4.30031e-14	39179822	0.0881611	NA	0.0119981	met-d-L_LDL_C	rs1883711	C	G	0.0312	Cholesterol in large LDL || id:met-d-L_LDL_C	TRUE	reported	igd	53.9919541069884
20	1.09999e-08	43042364	-0.0667426	NA	0.0119262	met-d-L_LDL_C	rs1800961	T	C	0.030197	Cholesterol in large LDL || id:met-d-L_LDL_C	TRUE	reported	igd	31.3185802031096
20	2e-10	17844684	-0.0253013	NA	0.00431225	met-d-L_LDL_C	rs2618566	T	G	0.660287	Cholesterol in large LDL || id:met-d-L_LDL_C	TRUE	reported	igd	34.4253060976268
1	5.90065e-24	230296153	-0.0414635	NA	0.00413319	met-d-L_VLDL_C	rs10864726	T	C	0.605466	Cholesterol in large VLDL || id:met-d-L_VLDL_C	TRUE	reported	igd	100.637810049743
1	2.09991e-75	63025942	0.0760602	NA	0.004226	met-d-L_VLDL_C	rs2131925	T	G	0.645706	Cholesterol in large VLDL || id:met-d-L_VLDL_C	TRUE	reported	igd	323.933557595029
1	8.10009e-09	234875182	-0.0219614	NA	0.00405789	met-d-L_VLDL_C	rs12039675	G	C	0.500947	Cholesterol in large VLDL || id:met-d-L_VLDL_C	TRUE	reported	igd	29.2900089263807
1	1.9002e-13	27021913	0.101476	NA	0.0135481	met-d-L_VLDL_C	rs114165349	C	G	0.022956	Cholesterol in large VLDL || id:met-d-L_VLDL_C	TRUE	reported	igd	56.100908262372
1	7.70016e-29	109822166	0.05266	NA	0.00480414	met-d-L_VLDL_C	rs599839	A	G	0.772085	Cholesterol in large VLDL || id:met-d-L_VLDL_C	TRUE	reported	igd	120.151832734611
2	8.30004e-10	44072576	-0.0264654	NA	0.00432368	met-d-L_VLDL_C	rs4299376	T	G	0.676279	Cholesterol in large VLDL || id:met-d-L_VLDL_C	TRUE	reported	igd	37.4670790730712
2	1.10002e-13	227026864	-0.0317148	NA	0.00434099	met-d-L_VLDL_C	rs13423088	A	T	0.317021	Cholesterol in large VLDL || id:met-d-L_VLDL_C	TRUE	reported	igd	53.3760440710266
2	2.60016e-17	21531266	-0.0350225	NA	0.00413861	met-d-L_VLDL_C	rs1510606	A	G	0.396984	Cholesterol in large VLDL || id:met-d-L_VLDL_C	TRUE	reported	igd	71.6119141479925
2	3.69999e-91	27730940	-0.0820533	NA	0.00412558	met-d-L_VLDL_C	rs1260326	C	T	0.603982	Cholesterol in large VLDL || id:met-d-L_VLDL_C	TRUE	reported	igd	395.568843983232
2	2.19989e-29	165528876	-0.0458314	NA	0.00413475	met-d-L_VLDL_C	rs13389219	T	C	0.392528	Cholesterol in large VLDL || id:met-d-L_VLDL_C	TRUE	reported	igd	122.864872897956
2	2.39883e-130	21231524	-0.120084	NA	0.00497733	met-d-L_VLDL_C	rs676210	A	G	0.205765	Cholesterol in large VLDL || id:met-d-L_VLDL_C	TRUE	reported	igd	582.072954022557
3	1.10002e-14	135956305	0.0358398	NA	0.00478175	met-d-L_VLDL_C	rs684773	C	A	0.767067	Cholesterol in large VLDL || id:met-d-L_VLDL_C	TRUE	reported	igd	56.1768549751688
3	5.49997e-09	52841220	-0.0378744	NA	0.00636904	met-d-L_VLDL_C	rs13059141	A	G	0.113179	Cholesterol in large VLDL || id:met-d-L_VLDL_C	TRUE	reported	igd	35.3625496500993
4	3.19963e-16	87976359	0.0325931	NA	0.00414593	met-d-L_VLDL_C	rs1471251	T	A	0.397126	Cholesterol in large VLDL || id:met-d-L_VLDL_C	TRUE	reported	igd	61.8026941888195
4	2.59998e-08	171563776	-0.0257662	NA	0.0047528	met-d-L_VLDL_C	rs4491981	A	C	0.241217	Cholesterol in large VLDL || id:met-d-L_VLDL_C	TRUE	reported	igd	29.3901409096111
4	3.29997e-08	15099148	0.0225692	NA	0.00428822	met-d-L_VLDL_C	rs1823949	C	T	0.663511	Cholesterol in large VLDL || id:met-d-L_VLDL_C	TRUE	reported	igd	27.6999008286768
4	7.70016e-19	3443931	-0.0362247	NA	0.00418219	met-d-L_VLDL_C	rs13108218	G	A	0.615355	Cholesterol in large VLDL || id:met-d-L_VLDL_C	TRUE	reported	igd	75.0243215000858
5	2.49977e-16	74656539	0.0334715	NA	0.00412406	met-d-L_VLDL_C	rs12916	C	T	0.400342	Cholesterol in large VLDL || id:met-d-L_VLDL_C	TRUE	reported	igd	65.871931878922
5	3.09999e-08	57610069	-0.0216433	NA	0.00414934	met-d-L_VLDL_C	rs37538	C	G	0.602796	Cholesterol in large VLDL || id:met-d-L_VLDL_C	TRUE	reported	igd	27.2075172488254
5	4.79954e-24	55860781	0.0515156	NA	0.00512233	met-d-L_VLDL_C	rs3936511	G	A	0.192433	Cholesterol in large VLDL || id:met-d-L_VLDL_C	TRUE	reported	igd	101.144533790429
5	5.50047e-27	156443066	0.0438289	NA	0.00421387	met-d-L_VLDL_C	rs4704834	G	A	0.644037	Cholesterol in large VLDL || id:met-d-L_VLDL_C	TRUE	reported	igd	108.182963863547
6	8.49963e-14	32558284	0.0845943	NA	0.0118416	met-d-L_VLDL_C	rs7757916	C	T	0.036821	Cholesterol in large VLDL || id:met-d-L_VLDL_C	TRUE	reported	igd	51.034213767685
6	1.10002e-15	139835498	-0.0331447	NA	0.00410434	met-d-L_VLDL_C	rs17585887	C	T	0.590925	Cholesterol in large VLDL || id:met-d-L_VLDL_C	TRUE	reported	igd	65.2141029296955
6	2.49977e-67	161111700	-0.288344	NA	0.0170299	met-d-L_VLDL_C	rs186696265	T	C	0.014352	Cholesterol in large VLDL || id:met-d-L_VLDL_C	TRUE	reported	igd	286.680162587479
6	1.39991e-16	160964135	0.0635124	NA	0.00785516	met-d-L_VLDL_C	rs41265930	C	T	0.070921	Cholesterol in large VLDL || id:met-d-L_VLDL_C	TRUE	reported	igd	65.3742887946206
6	3.40017e-14	43757896	0.0304303	NA	0.00404143	met-d-L_VLDL_C	rs998584	A	C	0.482334	Cholesterol in large VLDL || id:met-d-L_VLDL_C	TRUE	reported	igd	56.6946849014688
6	1.5e-08	160559442	0.055992	NA	0.00978363	met-d-L_VLDL_C	rs6937722	A	G	0.044962	Cholesterol in large VLDL || id:met-d-L_VLDL_C	TRUE	reported	igd	32.7530630228312
6	1.89998e-09	160505199	0.0979362	NA	0.0174238	met-d-L_VLDL_C	rs614754	G	C	0.984606	Cholesterol in large VLDL || id:met-d-L_VLDL_C	TRUE	reported	igd	31.5937184341993
6	1.9002e-25	32585068	0.0478777	NA	0.00454115	met-d-L_VLDL_C	rs28752534	C	T	0.3004	Cholesterol in large VLDL || id:met-d-L_VLDL_C	TRUE	reported	igd	111.156499937568
6	7.59976e-17	127455029	0.0323132	NA	0.00405023	met-d-L_VLDL_C	rs2186037	G	A	0.51879	Cholesterol in large VLDL || id:met-d-L_VLDL_C	TRUE	reported	igd	63.6503161307085
7	5.39995e-10	73111504	-0.053131	NA	0.00823914	met-d-L_VLDL_C	rs4717804	C	A	0.929962	Cholesterol in large VLDL || id:met-d-L_VLDL_C	TRUE	reported	igd	41.5845700000847
7	7.10068e-64	73037366	-0.085641	NA	0.00503102	met-d-L_VLDL_C	rs55747707	A	G	0.203628	Cholesterol in large VLDL || id:met-d-L_VLDL_C	TRUE	reported	igd	289.768632958835
7	1.20005e-12	130433594	0.0317836	NA	0.00436062	met-d-L_VLDL_C	rs11976955	G	C	0.314213	Cholesterol in large VLDL || id:met-d-L_VLDL_C	TRUE	reported	igd	53.1263144112455
8	8.19993e-10	126631799	0.0301885	NA	0.00495933	met-d-L_VLDL_C	rs3860847	A	G	0.212511	Cholesterol in large VLDL || id:met-d-L_VLDL_C	TRUE	reported	igd	37.0541669009851
8	8.19974e-11	59388565	-0.0270535	NA	0.004276	met-d-L_VLDL_C	rs2081687	C	T	0.663094	Cholesterol in large VLDL || id:met-d-L_VLDL_C	TRUE	reported	igd	40.0287036314899
8	1.2e-10	11596163	0.0277113	NA	0.00409036	met-d-L_VLDL_C	rs7838131	A	G	0.575046	Cholesterol in large VLDL || id:met-d-L_VLDL_C	TRUE	reported	igd	45.8976800864021
8	3.80014e-14	19750044	0.0739814	NA	0.00992741	met-d-L_VLDL_C	rs59347135	G	C	0.045804	Cholesterol in large VLDL || id:met-d-L_VLDL_C	TRUE	reported	igd	55.5358181136111
8	4.60257e-167	19819724	-0.182571	NA	0.00670108	met-d-L_VLDL_C	rs328	G	C	0.10031	Cholesterol in large VLDL || id:met-d-L_VLDL_C	TRUE	reported	igd	742.290638117117
8	1.10002e-25	19773155	0.162747	NA	0.0152295	met-d-L_VLDL_C	rs144503444	C	T	0.018253	Cholesterol in large VLDL || id:met-d-L_VLDL_C	TRUE	reported	igd	114.196999480295
8	2.60016e-98	126506694	-0.0860057	NA	0.00418936	met-d-L_VLDL_C	rs112875651	A	G	0.392383	Cholesterol in large VLDL || id:met-d-L_VLDL_C	TRUE	reported	igd	421.462662459783
8	5.30005e-09	19972140	-0.116617	NA	0.0197091	met-d-L_VLDL_C	rs150564454	A	G	0.011474	Cholesterol in large VLDL || id:met-d-L_VLDL_C	TRUE	reported	igd	35.0098414318536
10	3.40017e-13	94797973	-0.027844	NA	0.00412408	met-d-L_VLDL_C	rs2478236	A	G	0.403779	Cholesterol in large VLDL || id:met-d-L_VLDL_C	TRUE	reported	igd	45.58364898814
10	3.29997e-08	115792062	-0.0228163	NA	0.00458446	met-d-L_VLDL_C	rs2484294	A	G	0.733574	Cholesterol in large VLDL || id:met-d-L_VLDL_C	TRUE	reported	igd	24.7693187176758
10	6.89922e-13	64882300	-0.0289294	NA	0.00407146	met-d-L_VLDL_C	rs10761716	G	C	0.441499	Cholesterol in large VLDL || id:met-d-L_VLDL_C	TRUE	reported	igd	50.4868771015791
11	1e-200	116648917	-0.204697	NA	0.0059533	met-d-L_VLDL_C	rs964184	C	G	0.867255	Cholesterol in large VLDL || id:met-d-L_VLDL_C	TRUE	reported	igd	1182.24481831336
11	8.99912e-38	116714293	0.261559	NA	0.0213397	met-d-L_VLDL_C	rs141469619	G	A	0.010141	Cholesterol in large VLDL || id:met-d-L_VLDL_C	TRUE	reported	igd	150.232092798427
11	1.80011e-12	61603510	0.0291889	NA	0.00422734	met-d-L_VLDL_C	rs174576	A	C	0.350038	Cholesterol in large VLDL || id:met-d-L_VLDL_C	TRUE	reported	igd	47.676141412996
11	8.99995e-10	126260684	0.0456979	NA	0.00731027	met-d-L_VLDL_C	rs12804228	G	A	0.084719	Cholesterol in large VLDL || id:met-d-L_VLDL_C	TRUE	reported	igd	39.0773991259831
12	7.39946e-16	124409502	-0.0334588	NA	0.00433248	met-d-L_VLDL_C	rs7133378	A	G	0.319792	Cholesterol in large VLDL || id:met-d-L_VLDL_C	TRUE	reported	igd	59.6413669554964
12	3.59998e-08	124645824	0.0227778	NA	0.00423432	met-d-L_VLDL_C	rs9888360	C	G	0.365912	Cholesterol in large VLDL || id:met-d-L_VLDL_C	TRUE	reported	igd	28.9371795468842
12	2.80027e-12	57766392	-0.032742	NA	0.004723	met-d-L_VLDL_C	rs4760254	C	G	0.239057	Cholesterol in large VLDL || id:met-d-L_VLDL_C	TRUE	reported	igd	48.0589764640078
13	1.9002e-12	114551993	0.0292335	NA	0.00430467	met-d-L_VLDL_C	rs6602909	C	T	0.328949	Cholesterol in large VLDL || id:met-d-L_VLDL_C	TRUE	reported	igd	46.1192145239023
15	8.4004e-23	43726625	0.12185	NA	0.0127857	met-d-L_VLDL_C	rs150844304	C	A	0.025676	Cholesterol in large VLDL || id:met-d-L_VLDL_C	TRUE	reported	igd	90.8242974007072
16	2.39994e-17	72108093	0.0420328	NA	0.00515753	met-d-L_VLDL_C	rs2000999	A	G	0.188616	Cholesterol in large VLDL || id:met-d-L_VLDL_C	TRUE	reported	igd	66.4191199657159
16	1.09999e-08	57049137	0.0666381	NA	0.0119144	met-d-L_VLDL_C	rs75911530	A	G	0.032886	Cholesterol in large VLDL || id:met-d-L_VLDL_C	TRUE	reported	igd	31.2824571792614
16	1.1995e-108	56989590	-0.0947057	NA	0.00431843	met-d-L_VLDL_C	rs247616	T	C	0.32471	Cholesterol in large VLDL || id:met-d-L_VLDL_C	TRUE	reported	igd	480.950597225229
17	8.50002e-09	65825354	0.0300242	NA	0.00518444	met-d-L_VLDL_C	rs12601921	T	C	0.188267	Cholesterol in large VLDL || id:met-d-L_VLDL_C	TRUE	reported	igd	33.5381562199853
17	6.70039e-11	17431208	0.0584718	NA	0.00882586	met-d-L_VLDL_C	rs8078513	A	C	0.057351	Cholesterol in large VLDL || id:met-d-L_VLDL_C	TRUE	reported	igd	43.8913418594147
17	4.60002e-08	66823805	0.0451937	NA	0.0086901	met-d-L_VLDL_C	rs112001035	A	G	0.059725	Cholesterol in large VLDL || id:met-d-L_VLDL_C	TRUE	reported	igd	27.0461995935257
17	2.49977e-24	41874745	0.120158	NA	0.0121504	met-d-L_VLDL_C	rs112259268	A	C	0.028616	Cholesterol in large VLDL || id:met-d-L_VLDL_C	TRUE	reported	igd	97.7967069001098
19	9.8992e-35	45424514	0.0629859	NA	0.00532868	met-d-L_VLDL_C	rs157592	C	A	0.185289	Cholesterol in large VLDL || id:met-d-L_VLDL_C	TRUE	reported	igd	139.716403409629
19	2.19989e-81	45430280	0.0819472	NA	0.00434328	met-d-L_VLDL_C	rs5112	G	C	0.533746	Cholesterol in large VLDL || id:met-d-L_VLDL_C	TRUE	reported	igd	355.985723950818
19	1.50003e-26	11209629	-0.0649344	NA	0.00610888	met-d-L_VLDL_C	rs73015033	A	G	0.126317	Cholesterol in large VLDL || id:met-d-L_VLDL_C	TRUE	reported	igd	112.986479190256
19	6.80002e-10	8439538	-0.0537256	NA	0.00877361	met-d-L_VLDL_C	rs57192995	C	G	0.056299	Cholesterol in large VLDL || id:met-d-L_VLDL_C	TRUE	reported	igd	37.4978094427537
19	7.50067e-63	19379549	-0.12818	NA	0.00770107	met-d-L_VLDL_C	rs58542926	T	C	0.074402	Cholesterol in large VLDL || id:met-d-L_VLDL_C	TRUE	reported	igd	277.037393500587
19	4.60045e-51	8429323	-0.215828	NA	0.0144875	met-d-L_VLDL_C	rs116843064	A	G	0.019852	Cholesterol in large VLDL || id:met-d-L_VLDL_C	TRUE	reported	igd	221.93647028254
20	1.10002e-20	44576502	0.0476514	NA	0.00519802	met-d-L_VLDL_C	rs7679	C	T	0.186404	Cholesterol in large VLDL || id:met-d-L_VLDL_C	TRUE	reported	igd	84.0379475559801
20	1.80011e-12	39204644	-0.0289141	NA	0.0043139	met-d-L_VLDL_C	rs2092479	G	C	0.32623	Cholesterol in large VLDL || id:met-d-L_VLDL_C	TRUE	reported	igd	44.9240818971418
21	1.2e-08	40644170	0.0220625	NA	0.00418194	met-d-L_VLDL_C	rs8134638	C	T	0.374871	Cholesterol in large VLDL || id:met-d-L_VLDL_C	TRUE	reported	igd	27.8326046326912
22	1.89998e-08	50868669	0.0230015	NA	0.00416594	met-d-L_VLDL_C	rs9616847	T	A	0.388281	Cholesterol in large VLDL || id:met-d-L_VLDL_C	TRUE	reported	igd	30.4850067727499
1	1.10002e-17	110232983	0.0358647	NA	0.00425528	met-d-M_HDL_C	rs140584594	G	A	0.730105	Cholesterol in medium HDL || id:met-d-M_HDL_C	TRUE	reported	igd	71.0359381490697
1	2.39994e-12	182171957	-0.0276826	NA	0.00402561	met-d-M_HDL_C	rs1779823	T	G	0.333955	Cholesterol in medium HDL || id:met-d-M_HDL_C	TRUE	reported	igd	47.2879359749734
1	1.80011e-18	220970028	0.035607	NA	0.00416229	met-d-M_HDL_C	rs2642438	G	A	0.703836	Cholesterol in medium HDL || id:met-d-M_HDL_C	TRUE	reported	igd	73.1823073086153
1	1.59993e-42	230304352	0.0521399	NA	0.00389867	met-d-M_HDL_C	rs4846921	A	G	0.613228	Cholesterol in medium HDL || id:met-d-M_HDL_C	TRUE	reported	igd	178.857615024788
1	3.40017e-19	109821307	-0.0395064	NA	0.0045333	met-d-M_HDL_C	rs583104	T	G	0.773381	Cholesterol in medium HDL || id:met-d-M_HDL_C	TRUE	reported	igd	75.9461902114939
1	8.60003e-21	27021913	-0.116537	NA	0.0127473	met-d-M_HDL_C	rs114165349	C	G	0.022956	Cholesterol in medium HDL || id:met-d-M_HDL_C	TRUE	reported	igd	83.577861410076
1	2.90001e-08	161194641	0.0198066	NA	0.00392263	met-d-M_HDL_C	rs4656292	G	A	0.619566	Cholesterol in medium HDL || id:met-d-M_HDL_C	TRUE	reported	igd	25.4955961327137
1	6.20012e-18	150940625	0.0382252	NA	0.00458615	met-d-M_HDL_C	rs267738	G	T	0.219647	Cholesterol in medium HDL || id:met-d-M_HDL_C	TRUE	reported	igd	69.4709155488914
1	6.4003e-13	62906489	-0.0281494	NA	0.00400813	met-d-M_HDL_C	rs638714	T	G	0.345931	Cholesterol in medium HDL || id:met-d-M_HDL_C	TRUE	reported	igd	49.3235908670969
1	4.79999e-08	2338126	0.0204291	NA	0.00381821	met-d-M_HDL_C	rs3795269	A	C	0.438607	Cholesterol in medium HDL || id:met-d-M_HDL_C	TRUE	reported	igd	28.6271983497811
1	2.49977e-20	40035928	-0.042838	NA	0.00479012	met-d-M_HDL_C	rs3768321	T	G	0.19653	Cholesterol in medium HDL || id:met-d-M_HDL_C	TRUE	reported	igd	79.977087843417
2	9.8992e-11	20363666	-0.0240871	NA	0.00381917	met-d-M_HDL_C	rs35135293	T	C	0.516746	Cholesterol in medium HDL || id:met-d-M_HDL_C	TRUE	reported	igd	39.7769107449153
2	3.90032e-13	165508389	0.0273593	NA	0.00386957	met-d-M_HDL_C	rs10184004	T	C	0.4061	Cholesterol in medium HDL || id:met-d-M_HDL_C	TRUE	reported	igd	49.9901624839318
2	1e-10	211540507	-0.0270351	NA	0.00409314	met-d-M_HDL_C	rs1047891	A	C	0.314995	Cholesterol in medium HDL || id:met-d-M_HDL_C	TRUE	reported	igd	43.625735507084
2	4.00037e-19	227092802	-0.0335776	NA	0.00396623	met-d-M_HDL_C	rs2176040	G	A	0.646743	Cholesterol in medium HDL || id:met-d-M_HDL_C	TRUE	reported	igd	71.6710079198525
2	8.80035e-57	21231524	0.0750462	NA	0.00468628	met-d-M_HDL_C	rs676210	A	G	0.205765	Cholesterol in medium HDL || id:met-d-M_HDL_C	TRUE	reported	igd	256.448962002228
2	4.60002e-10	27730940	-0.0250301	NA	0.00388434	met-d-M_HDL_C	rs1260326	C	T	0.603982	Cholesterol in medium HDL || id:met-d-M_HDL_C	TRUE	reported	igd	41.5231885258384
3	2.19999e-10	135880410	0.0308844	NA	0.00484055	met-d-M_HDL_C	rs9647335	T	A	0.19201	Cholesterol in medium HDL || id:met-d-M_HDL_C	TRUE	reported	igd	40.7088577064042
3	2.30001e-08	15592561	-0.0215336	NA	0.00400773	met-d-M_HDL_C	rs28818616	C	T	0.349772	Cholesterol in medium HDL || id:met-d-M_HDL_C	TRUE	reported	igd	28.8693078710243
4	2.29985e-23	103188709	-0.070869	NA	0.00724519	met-d-M_HDL_C	rs13107325	T	C	0.074284	Cholesterol in medium HDL || id:met-d-M_HDL_C	TRUE	reported	igd	95.6782121147826
5	3.50026e-11	55861894	-0.0310974	NA	0.00473289	met-d-M_HDL_C	rs9687846	A	G	0.201407	Cholesterol in medium HDL || id:met-d-M_HDL_C	TRUE	reported	igd	43.1713210256498
6	2.90001e-11	127456122	-0.0254985	NA	0.00382771	met-d-M_HDL_C	rs9491697	G	A	0.463611	Cholesterol in medium HDL || id:met-d-M_HDL_C	TRUE	reported	igd	44.3763126196487
6	1e-12	31319923	-0.0336829	NA	0.00476139	met-d-M_HDL_C	rs36057735	G	C	0.199037	Cholesterol in medium HDL || id:met-d-M_HDL_C	TRUE	reported	igd	50.0439337949736
6	5.1e-09	32606584	0.0222698	NA	0.00386168	met-d-M_HDL_C	rs199705602	G	A	0.47813	Cholesterol in medium HDL || id:met-d-M_HDL_C	TRUE	reported	igd	33.2567700590039
6	1.39991e-12	43764551	-0.027116	NA	0.00382781	met-d-M_HDL_C	rs1358980	T	C	0.482643	Cholesterol in medium HDL || id:met-d-M_HDL_C	TRUE	reported	igd	50.1822933802176
6	2.90001e-09	42940673	0.0231825	NA	0.00385182	met-d-M_HDL_C	rs2395943	G	A	0.588436	Cholesterol in medium HDL || id:met-d-M_HDL_C	TRUE	reported	igd	36.2233464184233
6	7.8001e-12	161092438	-0.0414676	NA	0.00630979	met-d-M_HDL_C	rs11751347	T	C	0.102256	Cholesterol in medium HDL || id:met-d-M_HDL_C	TRUE	reported	igd	43.1904759947554
7	2.5e-08	36192606	-0.021924	NA	0.00385331	met-d-M_HDL_C	rs12533197	G	T	0.439181	Cholesterol in medium HDL || id:met-d-M_HDL_C	TRUE	reported	igd	32.3721607061866
7	2.59998e-09	17984297	0.0218576	NA	0.00380839	met-d-M_HDL_C	rs6967917	G	A	0.491643	Cholesterol in medium HDL || id:met-d-M_HDL_C	TRUE	reported	igd	32.9398878147854
7	1.29999e-10	130437476	-0.0272479	NA	0.00422459	met-d-M_HDL_C	rs7810507	A	G	0.281086	Cholesterol in medium HDL || id:met-d-M_HDL_C	TRUE	reported	igd	41.6003457478282
8	3.90032e-17	19750044	-0.0772216	NA	0.00934383	met-d-M_HDL_C	rs59347135	G	C	0.045804	Cholesterol in medium HDL || id:met-d-M_HDL_C	TRUE	reported	igd	68.3011057759199
8	1.40001e-09	144302570	0.0282559	NA	0.00487596	met-d-M_HDL_C	rs7817574	C	T	0.185326	Cholesterol in medium HDL || id:met-d-M_HDL_C	TRUE	reported	igd	33.5813399613685
8	4.60045e-16	116624879	0.032548	NA	0.00385403	met-d-M_HDL_C	rs2245221	A	G	0.558967	Cholesterol in medium HDL || id:met-d-M_HDL_C	TRUE	reported	igd	71.3211656999322
8	5.60015e-26	19766233	-0.146393	NA	0.0143299	met-d-M_HDL_C	rs139915535	G	A	0.018003	Cholesterol in medium HDL || id:met-d-M_HDL_C	TRUE	reported	igd	104.364861743355
8	4.19952e-55	9184231	0.102653	NA	0.0066163	met-d-M_HDL_C	rs4240624	A	G	0.909226	Cholesterol in medium HDL || id:met-d-M_HDL_C	TRUE	reported	igd	240.72040974823
8	7.39605e-133	19824667	0.101906	NA	0.00420274	met-d-M_HDL_C	rs15285	T	C	0.286536	Cholesterol in medium HDL || id:met-d-M_HDL_C	TRUE	reported	igd	587.941969931232
9	1.20005e-15	107647019	0.050396	NA	0.00611897	met-d-M_HDL_C	rs11789603	T	C	0.108813	Cholesterol in medium HDL || id:met-d-M_HDL_C	TRUE	reported	igd	67.832135004948
9	2.60016e-20	107661742	-0.0388447	NA	0.00431669	met-d-M_HDL_C	rs2740488	C	A	0.265313	Cholesterol in medium HDL || id:met-d-M_HDL_C	TRUE	reported	igd	80.9770256917198
9	4.10015e-13	15304782	0.0390907	NA	0.00547384	met-d-M_HDL_C	rs686030	A	C	0.859547	Cholesterol in medium HDL || id:met-d-M_HDL_C	TRUE	reported	igd	50.9991217434154
10	5.19996e-12	113983758	-0.038194	NA	0.00544461	met-d-M_HDL_C	rs60847460	T	C	0.143326	Cholesterol in medium HDL || id:met-d-M_HDL_C	TRUE	reported	igd	49.2103818020813
10	1.59993e-11	46065451	0.0298547	NA	0.00445409	met-d-M_HDL_C	rs61854123	A	G	0.242667	Cholesterol in medium HDL || id:met-d-M_HDL_C	TRUE	reported	igd	44.927002788441
10	2.19989e-21	113921825	-0.0387606	NA	0.00423322	met-d-M_HDL_C	rs2792735	A	G	0.720334	Cholesterol in medium HDL || id:met-d-M_HDL_C	TRUE	reported	igd	83.8376900231844
11	2.39994e-27	61605499	-0.0416969	NA	0.00397409	met-d-M_HDL_C	rs174578	A	T	0.350972	Cholesterol in medium HDL || id:met-d-M_HDL_C	TRUE	reported	igd	110.086012148422
11	6.59933e-20	47460901	-0.0369097	NA	0.00406099	met-d-M_HDL_C	rs11039238	C	T	0.322183	Cholesterol in medium HDL || id:met-d-M_HDL_C	TRUE	reported	igd	82.6070646858222
11	1.80011e-34	75451281	-0.0632675	NA	0.00522537	met-d-M_HDL_C	rs559355	T	A	0.157985	Cholesterol in medium HDL || id:met-d-M_HDL_C	TRUE	reported	igd	146.597732324763
11	2.39994e-12	116648776	0.0646793	NA	0.00926231	met-d-M_HDL_C	rs78296522	A	C	0.044522	Cholesterol in medium HDL || id:met-d-M_HDL_C	TRUE	reported	igd	48.7631775237386
11	1e-42	116964437	0.0653185	NA	0.00492284	met-d-M_HDL_C	rs59097294	C	T	0.181488	Cholesterol in medium HDL || id:met-d-M_HDL_C	TRUE	reported	igd	176.052000442091
11	1.29987e-23	116640237	0.0724492	NA	0.00756923	met-d-M_HDL_C	rs6589565	G	A	0.932178	Cholesterol in medium HDL || id:met-d-M_HDL_C	TRUE	reported	igd	91.6144090431981
11	1.5e-09	117221862	-0.0542477	NA	0.00886649	met-d-M_HDL_C	rs141368429	T	C	0.056173	Cholesterol in medium HDL || id:met-d-M_HDL_C	TRUE	reported	igd	37.433393717938
12	2.59998e-10	57735045	0.0270934	NA	0.0044372	met-d-M_HDL_C	rs11609805	A	G	0.240441	Cholesterol in medium HDL || id:met-d-M_HDL_C	TRUE	reported	igd	37.2828418879973
12	2.19999e-09	124336478	0.0220784	NA	0.0038695	met-d-M_HDL_C	rs7959043	G	A	0.408435	Cholesterol in medium HDL || id:met-d-M_HDL_C	TRUE	reported	igd	32.5555841684084
12	4.60045e-13	109873227	0.0270156	NA	0.00379686	met-d-M_HDL_C	rs6606717	C	A	0.523163	Cholesterol in medium HDL || id:met-d-M_HDL_C	TRUE	reported	igd	50.6267521477652
12	1.29999e-08	20473758	0.0209644	NA	0.00383153	met-d-M_HDL_C	rs7134375	A	C	0.430204	Cholesterol in medium HDL || id:met-d-M_HDL_C	TRUE	reported	igd	29.9378366353795
12	1.20005e-22	125259888	-0.0382238	NA	0.00413553	met-d-M_HDL_C	rs838876	G	A	0.681444	Cholesterol in medium HDL || id:met-d-M_HDL_C	TRUE	reported	igd	85.4290090669266
12	2.09991e-20	125324798	-0.053603	NA	0.00584495	met-d-M_HDL_C	rs61941676	A	C	0.127214	Cholesterol in medium HDL || id:met-d-M_HDL_C	TRUE	reported	igd	84.1039885543653
12	1.79999e-08	103556109	-0.0209197	NA	0.00382435	met-d-M_HDL_C	rs7956099	C	T	0.474977	Cholesterol in medium HDL || id:met-d-M_HDL_C	TRUE	reported	igd	29.9223460592824
14	2.90001e-09	24759319	-0.0218036	NA	0.00382279	met-d-M_HDL_C	rs941507	C	G	0.460822	Cholesterol in medium HDL || id:met-d-M_HDL_C	TRUE	reported	igd	32.5308588690847
14	4.60002e-09	105258892	-0.0217973	NA	0.00391525	met-d-M_HDL_C	rs2494748	T	C	0.616244	Cholesterol in medium HDL || id:met-d-M_HDL_C	TRUE	reported	igd	30.9946264487905
15	6.70039e-60	58723426	0.0734169	NA	0.00459721	met-d-M_HDL_C	rs1077835	G	A	0.219721	Cholesterol in medium HDL || id:met-d-M_HDL_C	TRUE	reported	igd	255.037122553745
15	3.89996e-10	58577163	-0.0265742	NA	0.00469144	met-d-M_HDL_C	rs10162642	A	G	0.21011	Cholesterol in medium HDL || id:met-d-M_HDL_C	TRUE	reported	igd	32.0854449009713
15	1e-75	58671765	-0.0731684	NA	0.00402719	met-d-M_HDL_C	rs1601935	T	G	0.654652	Cholesterol in medium HDL || id:met-d-M_HDL_C	TRUE	reported	igd	330.097987756761
16	1.39991e-13	67976320	-0.0762738	NA	0.0105095	met-d-M_HDL_C	rs4986970	T	A	0.033916	Cholesterol in medium HDL || id:met-d-M_HDL_C	TRUE	reported	igd	52.6728306847657
16	5.19996e-49	56873789	-0.0950042	NA	0.00644053	met-d-M_HDL_C	rs16962767	C	T	0.095755	Cholesterol in medium HDL || id:met-d-M_HDL_C	TRUE	reported	igd	217.591735183284
16	1e-200	56985139	0.121805	NA	0.0038742	met-d-M_HDL_C	rs9989419	G	A	0.605872	Cholesterol in medium HDL || id:met-d-M_HDL_C	TRUE	reported	igd	988.476067029571
16	3.19963e-18	81534790	0.0342335	NA	0.00412975	met-d-M_HDL_C	rs2925979	C	T	0.69893	Cholesterol in medium HDL || id:met-d-M_HDL_C	TRUE	reported	igd	68.7155588403686
16	1.09999e-08	57303485	0.0204049	NA	0.00381188	met-d-M_HDL_C	rs7192005	T	C	0.537365	Cholesterol in medium HDL || id:met-d-M_HDL_C	TRUE	reported	igd	28.6543460044336
16	1.09999e-09	56711375	-0.0584457	NA	0.00969535	met-d-M_HDL_C	rs4784709	A	T	0.960013	Cholesterol in medium HDL || id:met-d-M_HDL_C	TRUE	reported	igd	36.3394329151226
17	2.39994e-11	26713970	-0.0263901	NA	0.00379992	met-d-M_HDL_C	rs967645	T	C	0.516501	Cholesterol in medium HDL || id:met-d-M_HDL_C	TRUE	reported	igd	48.2317661090797
17	1.5e-10	76391653	0.0240301	NA	0.00381301	met-d-M_HDL_C	rs4969141	T	C	0.489523	Cholesterol in medium HDL || id:met-d-M_HDL_C	TRUE	reported	igd	39.7168930751391
17	3.50026e-13	66823805	-0.0604747	NA	0.00817426	met-d-M_HDL_C	rs112001035	A	G	0.059725	Cholesterol in medium HDL || id:met-d-M_HDL_C	TRUE	reported	igd	54.7331635259078
17	8.69961e-44	41926126	-0.148391	NA	0.010884	met-d-M_HDL_C	rs72836561	T	C	0.031483	Cholesterol in medium HDL || id:met-d-M_HDL_C	TRUE	reported	igd	185.882308258983
18	4.90004e-70	47158234	0.0862235	NA	0.00493346	met-d-M_HDL_C	rs9304381	T	C	0.818411	Cholesterol in medium HDL || id:met-d-M_HDL_C	TRUE	reported	igd	305.455586932526
18	6.4998e-70	47109955	0.288043	NA	0.0165977	met-d-M_HDL_C	rs77960347	G	A	0.013239	Cholesterol in medium HDL || id:met-d-M_HDL_C	TRUE	reported	igd	301.174938213335
18	2.1e-08	47135834	-0.0905669	NA	0.0166831	met-d-M_HDL_C	rs62101705	T	C	0.01364	Cholesterol in medium HDL || id:met-d-M_HDL_C	TRUE	reported	igd	29.4703639435294
18	2.39999e-10	47147524	0.119099	NA	0.0180731	met-d-M_HDL_C	rs117687565	T	C	0.012015	Cholesterol in medium HDL || id:met-d-M_HDL_C	TRUE	reported	igd	43.4261098705852
19	1.50003e-18	45423944	0.112118	NA	0.0132397	met-d-M_HDL_C	rs144311893	T	C	0.022459	Cholesterol in medium HDL || id:met-d-M_HDL_C	TRUE	reported	igd	71.7124227658127
19	1.80011e-21	11347493	-0.067654	NA	0.00713263	met-d-M_HDL_C	rs737337	C	T	0.076791	Cholesterol in medium HDL || id:met-d-M_HDL_C	TRUE	reported	igd	89.9678964631141
19	1.29987e-12	54814524	0.0271317	NA	0.00405718	met-d-M_HDL_C	rs1761457	G	A	0.326721	Cholesterol in medium HDL || id:met-d-M_HDL_C	TRUE	reported	igd	44.7203774871704
19	1.69981e-48	8429323	0.195394	NA	0.0136324	met-d-M_HDL_C	rs116843064	A	G	0.019852	Cholesterol in medium HDL || id:met-d-M_HDL_C	TRUE	reported	igd	205.436593941245
19	1.9002e-11	11210254	0.0363003	NA	0.00574479	met-d-M_HDL_C	rs17248776	C	G	0.126408	Cholesterol in medium HDL || id:met-d-M_HDL_C	TRUE	reported	igd	39.9274995062951
19	8.60003e-49	45411941	-0.0749364	NA	0.00526259	met-d-M_HDL_C	rs429358	C	T	0.154825	Cholesterol in medium HDL || id:met-d-M_HDL_C	TRUE	reported	igd	202.762005703248
19	3.59998e-09	11230402	0.02401	NA	0.00400304	met-d-M_HDL_C	rs12611067	T	G	0.35089	Cholesterol in medium HDL || id:met-d-M_HDL_C	TRUE	reported	igd	35.9753030100896
19	1.69981e-31	45442528	0.0463633	NA	0.00405049	met-d-M_HDL_C	rs12977604	G	C	0.499958	Cholesterol in medium HDL || id:met-d-M_HDL_C	TRUE	reported	igd	131.018780179476
20	4.30002e-09	17597531	-0.0285915	NA	0.00508915	met-d-M_HDL_C	rs2236252	T	C	0.167034	Cholesterol in medium HDL || id:met-d-M_HDL_C	TRUE	reported	igd	31.5633708104063
20	3.90032e-28	43042364	-0.122856	NA	0.0111024	met-d-M_HDL_C	rs1800961	T	C	0.030197	Cholesterol in medium HDL || id:met-d-M_HDL_C	TRUE	reported	igd	122.450059991002
20	1.80011e-15	46340974	0.0355712	NA	0.00470341	met-d-M_HDL_C	rs6018652	A	G	0.792531	Cholesterol in medium HDL || id:met-d-M_HDL_C	TRUE	reported	igd	57.1967505526596
22	1.20005e-16	21982892	-0.0398106	NA	0.00492303	met-d-M_HDL_C	rs2298428	T	C	0.182554	Cholesterol in medium HDL || id:met-d-M_HDL_C	TRUE	reported	igd	65.3931836680391
1	4.00037e-73	55505647	-0.27823	NA	0.0157651	met-d-M_LDL_C	rs11591147	T	G	0.017458	Cholesterol in medium LDL || id:met-d-M_LDL_C	TRUE	reported	igd	311.468729778567
1	1.29987e-17	62999675	0.0354653	NA	0.00432436	met-d-M_LDL_C	rs7534572	G	C	0.647484	Cholesterol in medium LDL || id:met-d-M_LDL_C	TRUE	reported	igd	67.2610422624126
1	1.29987e-14	234852760	0.0312117	NA	0.00413818	met-d-M_LDL_C	rs553427	T	C	0.517038	Cholesterol in medium LDL || id:met-d-M_LDL_C	TRUE	reported	igd	56.8874010382307
1	9.09913e-15	55526428	0.0891333	NA	0.0115823	met-d-M_LDL_C	rs11206517	G	T	0.033009	Cholesterol in medium LDL || id:met-d-M_LDL_C	TRUE	reported	igd	59.2229930498253
1	4.70002e-13	55521313	0.0309727	NA	0.00433072	met-d-M_LDL_C	rs472495	T	G	0.649117	Cholesterol in medium LDL || id:met-d-M_LDL_C	TRUE	reported	igd	51.1490910912928
1	6.29506e-115	109817590	-0.112628	NA	0.00497787	met-d-M_LDL_C	rs12740374	T	G	0.221059	Cholesterol in medium LDL || id:met-d-M_LDL_C	TRUE	reported	igd	511.924179873808
2	1.99986e-22	44072576	-0.0425025	NA	0.00443118	met-d-M_LDL_C	rs4299376	T	G	0.676279	Cholesterol in medium LDL || id:met-d-M_LDL_C	TRUE	reported	igd	92.0004958682239
2	4.90004e-81	21232195	0.0772956	NA	0.00413909	met-d-M_LDL_C	rs693	A	G	0.520903	Cholesterol in medium LDL || id:met-d-M_LDL_C	TRUE	reported	igd	348.738428252638
2	9.30037e-38	27598097	-0.0543775	NA	0.00425532	met-d-M_LDL_C	rs4665972	C	T	0.604608	Cholesterol in medium LDL || id:met-d-M_LDL_C	TRUE	reported	igd	163.295427839479
4	4.90004e-13	3443931	-0.0307277	NA	0.00428326	met-d-M_LDL_C	rs13108218	G	A	0.615355	Cholesterol in medium LDL || id:met-d-M_LDL_C	TRUE	reported	igd	51.4649118426057
5	7.00003e-09	122827953	-0.0233232	NA	0.0041668	met-d-M_LDL_C	rs1500188	G	A	0.450398	Cholesterol in medium LDL || id:met-d-M_LDL_C	TRUE	reported	igd	31.3307623137532
5	6.20012e-33	74656539	0.050155	NA	0.00422388	met-d-M_LDL_C	rs12916	C	T	0.400342	Cholesterol in medium LDL || id:met-d-M_LDL_C	TRUE	reported	igd	140.995524233833
5	1.59993e-17	156397673	0.0363735	NA	0.00428652	met-d-M_LDL_C	rs6882345	A	G	0.632845	Cholesterol in medium LDL || id:met-d-M_LDL_C	TRUE	reported	igd	72.0046388333667
5	7.59994e-10	52106278	-0.0664477	NA	0.0103983	met-d-M_LDL_C	rs1499279	G	T	0.04162	Cholesterol in medium LDL || id:met-d-M_LDL_C	TRUE	reported	igd	40.8352501083576
6	8.4004e-18	32586376	0.0406913	NA	0.00452309	met-d-M_LDL_C	rs11755689	G	A	0.334126	Cholesterol in medium LDL || id:met-d-M_LDL_C	TRUE	reported	igd	80.9343104523973
6	5.60015e-15	160567928	-0.039508	NA	0.00520371	met-d-M_LDL_C	rs3798167	T	G	0.2001	Cholesterol in medium LDL || id:met-d-M_LDL_C	TRUE	reported	igd	57.6426474368392
6	3.59998e-08	16134247	-0.0231204	NA	0.0041665	met-d-M_LDL_C	rs6920309	T	C	0.456844	Cholesterol in medium LDL || id:met-d-M_LDL_C	TRUE	reported	igd	30.7927101863626
6	5.40008e-13	26098474	-0.0564411	NA	0.00780277	met-d-M_LDL_C	rs79220007	C	T	0.076081	Cholesterol in medium LDL || id:met-d-M_LDL_C	TRUE	reported	igd	52.3230832128275
7	3.50002e-08	44584551	0.0283782	NA	0.00534322	met-d-M_LDL_C	rs10260606	C	G	0.182659	Cholesterol in medium LDL || id:met-d-M_LDL_C	TRUE	reported	igd	28.2074338399774
7	4.49997e-10	73037366	-0.0326815	NA	0.0051529	met-d-M_LDL_C	rs55747707	A	G	0.203628	Cholesterol in medium LDL || id:met-d-M_LDL_C	TRUE	reported	igd	40.225415055389
8	2.49977e-17	9184691	0.0573696	NA	0.00688214	met-d-M_LDL_C	rs6601299	C	T	0.899273	Cholesterol in medium LDL || id:met-d-M_LDL_C	TRUE	reported	igd	69.4890921259248
8	8.9002e-55	126506694	-0.0652265	NA	0.00429684	met-d-M_LDL_C	rs112875651	A	G	0.392383	Cholesterol in medium LDL || id:met-d-M_LDL_C	TRUE	reported	igd	230.435712392164
8	4.60002e-09	59398461	-0.0240171	NA	0.00439326	met-d-M_LDL_C	rs10504255	A	G	0.662963	Cholesterol in medium LDL || id:met-d-M_LDL_C	TRUE	reported	igd	29.8859675241744
8	1.7e-08	5364508	0.0254555	NA	0.00456462	met-d-M_LDL_C	rs13278097	T	C	0.288947	Cholesterol in medium LDL || id:met-d-M_LDL_C	TRUE	reported	igd	31.0995429299058
9	3.40001e-09	107661742	-0.0288109	NA	0.00469771	met-d-M_LDL_C	rs2740488	C	A	0.265313	Cholesterol in medium LDL || id:met-d-M_LDL_C	TRUE	reported	igd	37.6132831641273
9	1.9002e-29	136149711	0.059423	NA	0.00535189	met-d-M_LDL_C	rs115478735	T	A	0.18331	Cholesterol in medium LDL || id:met-d-M_LDL_C	TRUE	reported	igd	123.280614368589
11	9.49948e-35	116648917	-0.0727067	NA	0.00609878	met-d-M_LDL_C	rs964184	C	G	0.867255	Cholesterol in medium LDL || id:met-d-M_LDL_C	TRUE	reported	igd	142.122530639636
11	1.50003e-14	126244955	0.0526857	NA	0.00674247	met-d-M_LDL_C	rs4307732	A	G	0.105928	Cholesterol in medium LDL || id:met-d-M_LDL_C	TRUE	reported	igd	61.0586873694819
11	1e-16	61557803	-0.0351274	NA	0.00432687	met-d-M_LDL_C	rs102275	C	T	0.349784	Cholesterol in medium LDL || id:met-d-M_LDL_C	TRUE	reported	igd	65.9089386345631
12	1.40001e-08	111904371	0.0229225	NA	0.00414533	met-d-M_LDL_C	rs4766578	A	T	0.503247	Cholesterol in medium LDL || id:met-d-M_LDL_C	TRUE	reported	igd	30.5777653735647
14	1.10002e-12	24871926	0.0283762	NA	0.00417801	met-d-M_LDL_C	rs11621792	T	C	0.453802	Cholesterol in medium LDL || id:met-d-M_LDL_C	TRUE	reported	igd	46.1285201964151
16	7.50067e-19	56988044	-0.0394511	NA	0.00438879	met-d-M_LDL_C	rs173539	T	C	0.331301	Cholesterol in medium LDL || id:met-d-M_LDL_C	TRUE	reported	igd	80.8032134580638
16	9.8992e-18	72097827	0.0442247	NA	0.00528936	met-d-M_LDL_C	rs3794695	T	C	0.189016	Cholesterol in medium LDL || id:met-d-M_LDL_C	TRUE	reported	igd	69.9074624113473
17	7.29962e-16	45766771	0.0324649	NA	0.00416885	met-d-M_LDL_C	rs56325564	A	G	0.482712	Cholesterol in medium LDL || id:met-d-M_LDL_C	TRUE	reported	igd	60.6450838642018
17	2.09991e-13	67081278	0.102594	NA	0.0139148	met-d-M_LDL_C	rs77542162	G	A	0.022667	Cholesterol in medium LDL || id:met-d-M_LDL_C	TRUE	reported	igd	54.3613193285651
17	6.00067e-15	7080316	-0.0396756	NA	0.00526173	met-d-M_LDL_C	rs55714927	T	C	0.191001	Cholesterol in medium LDL || id:met-d-M_LDL_C	TRUE	reported	igd	56.857778642245
17	1.79999e-10	67191270	-0.0383724	NA	0.00617403	met-d-M_LDL_C	rs72631343	G	C	0.129021	Cholesterol in medium LDL || id:met-d-M_LDL_C	TRUE	reported	igd	38.62784278143
19	1e-200	45232161	-0.305417	NA	0.00991676	met-d-M_LDL_C	rs62117160	A	G	0.04543	Cholesterol in medium LDL || id:met-d-M_LDL_C	TRUE	reported	igd	948.520689298159
19	6.20012e-26	45337918	0.116602	NA	0.0113294	met-d-M_LDL_C	rs147711004	A	G	0.036035	Cholesterol in medium LDL || id:met-d-M_LDL_C	TRUE	reported	igd	105.924928243456
19	1e-200	45389596	-0.393149	NA	0.0117468	met-d-M_LDL_C	rs7254892	A	G	0.031935	Cholesterol in medium LDL || id:met-d-M_LDL_C	TRUE	reported	igd	1120.14746814156
19	1.29987e-11	11229066	-0.0859107	NA	0.013008	met-d-M_LDL_C	rs79915079	A	G	0.025969	Cholesterol in medium LDL || id:met-d-M_LDL_C	TRUE	reported	igd	43.6187744248998
19	1.99986e-34	45401868	0.127147	NA	0.0106089	met-d-M_LDL_C	rs118170342	C	T	0.04077	Cholesterol in medium LDL || id:met-d-M_LDL_C	TRUE	reported	igd	143.638719098057
19	2.79898e-102	11197261	-0.135695	NA	0.00635718	met-d-M_LDL_C	rs12151108	A	G	0.119677	Cholesterol in medium LDL || id:met-d-M_LDL_C	TRUE	reported	igd	455.615692587842
19	1.9002e-44	19379549	-0.110055	NA	0.00787352	met-d-M_LDL_C	rs58542926	T	C	0.074402	Cholesterol in medium LDL || id:met-d-M_LDL_C	TRUE	reported	igd	195.380711254905
19	1e-17	45215081	-0.128104	NA	0.0147003	met-d-M_LDL_C	rs111278137	A	G	0.021615	Cholesterol in medium LDL || id:met-d-M_LDL_C	TRUE	reported	igd	75.9404184121198
19	1.79999e-10	11147526	-0.124799	NA	0.0198825	met-d-M_LDL_C	rs73013176	C	T	0.011282	Cholesterol in medium LDL || id:met-d-M_LDL_C	TRUE	reported	igd	39.3985490887469
20	2.5e-09	39203782	-0.0267986	NA	0.00448387	met-d-M_LDL_C	rs2865505	A	G	0.309958	Cholesterol in medium LDL || id:met-d-M_LDL_C	TRUE	reported	igd	35.7205541303736
20	1.20005e-11	39678289	0.0265351	NA	0.00414353	met-d-M_LDL_C	rs6016505	T	C	0.549535	Cholesterol in medium LDL || id:met-d-M_LDL_C	TRUE	reported	igd	41.0110116177692
20	4.10015e-35	44551855	0.0640929	NA	0.00519204	met-d-M_LDL_C	rs6073958	C	T	0.198725	Cholesterol in medium LDL || id:met-d-M_LDL_C	TRUE	reported	igd	152.385549569279
1	3.19963e-16	55526428	0.0952722	NA	0.0115271	met-d-M_VLDL_C	rs11206517	G	T	0.033009	Cholesterol in medium VLDL || id:met-d-M_VLDL_C	TRUE	reported	igd	68.3112553415243
1	1.99986e-23	62999675	0.04138	NA	0.00430375	met-d-M_VLDL_C	rs7534572	G	C	0.647484	Cholesterol in medium VLDL || id:met-d-M_VLDL_C	TRUE	reported	igd	92.4457395824906
1	1.99986e-11	25713234	0.026867	NA	0.00411827	met-d-M_VLDL_C	rs1293261	T	A	0.525195	Cholesterol in medium VLDL || id:met-d-M_VLDL_C	TRUE	reported	igd	42.5606956858112
1	2.09991e-99	55505647	-0.327361	NA	0.0156899	met-d-M_VLDL_C	rs11591147	T	G	0.017458	Cholesterol in medium VLDL || id:met-d-M_VLDL_C	TRUE	reported	igd	435.324917269536
1	3.49945e-110	109817590	-0.109788	NA	0.00495414	met-d-M_VLDL_C	rs12740374	T	G	0.221059	Cholesterol in medium VLDL || id:met-d-M_VLDL_C	TRUE	reported	igd	491.103689454677
1	3.10027e-14	234848609	0.0302046	NA	0.00413249	met-d-M_VLDL_C	rs486142	A	G	0.517267	Cholesterol in medium VLDL || id:met-d-M_VLDL_C	TRUE	reported	igd	53.4222966771067
1	9.49948e-18	55521313	0.036399	NA	0.00431008	met-d-M_VLDL_C	rs472495	T	G	0.649117	Cholesterol in medium VLDL || id:met-d-M_VLDL_C	TRUE	reported	igd	71.3194921766006
2	3.40017e-29	44072576	-0.0490283	NA	0.00441029	met-d-M_VLDL_C	rs4299376	T	G	0.676279	Cholesterol in medium VLDL || id:met-d-M_VLDL_C	TRUE	reported	igd	123.58318238968
2	2.79898e-112	21232195	0.0910438	NA	0.00411958	met-d-M_VLDL_C	rs693	A	G	0.520903	Cholesterol in medium VLDL || id:met-d-M_VLDL_C	TRUE	reported	igd	488.421609116508
2	3.29989e-17	21272778	-0.0832646	NA	0.0101722	met-d-M_VLDL_C	rs60403635	C	T	0.043021	Cholesterol in medium VLDL || id:met-d-M_VLDL_C	TRUE	reported	igd	67.0025018241156
5	6.00067e-48	74656539	0.0606153	NA	0.00420407	met-d-M_VLDL_C	rs12916	C	T	0.400342	Cholesterol in medium VLDL || id:met-d-M_VLDL_C	TRUE	reported	igd	207.885711665168
5	8.9002e-27	156391628	0.0451318	NA	0.00426674	met-d-M_VLDL_C	rs6874202	C	T	0.633798	Cholesterol in medium VLDL || id:met-d-M_VLDL_C	TRUE	reported	igd	111.885279527896
5	2.80001e-09	122827953	-0.024052	NA	0.00414726	met-d-M_VLDL_C	rs1500188	G	A	0.450398	Cholesterol in medium VLDL || id:met-d-M_VLDL_C	TRUE	reported	igd	33.6341041245231
6	1.7e-08	29812895	0.0384822	NA	0.00594464	met-d-M_VLDL_C	rs72843670	C	T	0.138373	Cholesterol in medium VLDL || id:met-d-M_VLDL_C	TRUE	reported	igd	41.9052721926369
6	8.99995e-10	16134247	-0.0254645	NA	0.00414703	met-d-M_VLDL_C	rs6920309	T	C	0.456844	Cholesterol in medium VLDL || id:met-d-M_VLDL_C	TRUE	reported	igd	37.7047401486231
6	2.29985e-21	32601288	0.0540589	NA	0.00533899	met-d-M_VLDL_C	rs72848251	A	G	0.19466	Cholesterol in medium VLDL || id:met-d-M_VLDL_C	TRUE	reported	igd	102.521793218681
6	4.20001e-08	32633852	-0.0275386	NA	0.00462055	met-d-M_VLDL_C	rs9274488	G	A	0.473691	Cholesterol in medium VLDL || id:met-d-M_VLDL_C	TRUE	reported	igd	35.5219147337917
6	1.80011e-17	160567928	-0.0427051	NA	0.0051794	met-d-M_VLDL_C	rs3798167	T	G	0.2001	Cholesterol in medium VLDL || id:met-d-M_VLDL_C	TRUE	reported	igd	67.9830400602675
7	1.29999e-08	21488929	0.0230294	NA	0.0042499	met-d-M_VLDL_C	rs2107449	G	A	0.379853	Cholesterol in medium VLDL || id:met-d-M_VLDL_C	TRUE	reported	igd	29.3635002375954
7	3.40017e-12	44584551	0.0356881	NA	0.00531856	met-d-M_VLDL_C	rs10260606	C	G	0.182659	Cholesterol in medium VLDL || id:met-d-M_VLDL_C	TRUE	reported	igd	45.025519081005
8	9.90011e-09	9184691	0.0382745	NA	0.00685065	met-d-M_VLDL_C	rs6601299	C	T	0.899273	Cholesterol in medium VLDL || id:met-d-M_VLDL_C	TRUE	reported	igd	31.2144359850701
8	9.80009e-10	116667539	-0.0280763	NA	0.00458502	met-d-M_VLDL_C	rs2737263	T	G	0.279917	Cholesterol in medium VLDL || id:met-d-M_VLDL_C	TRUE	reported	igd	37.4970653540819
8	2.39994e-39	126506694	-0.0545909	NA	0.00427718	met-d-M_VLDL_C	rs112875651	A	G	0.392383	Cholesterol in medium VLDL || id:met-d-M_VLDL_C	TRUE	reported	igd	162.901638930992
8	4e-09	59385919	-0.0240967	NA	0.00436581	met-d-M_VLDL_C	rs2326077	T	C	0.663239	Cholesterol in medium VLDL || id:met-d-M_VLDL_C	TRUE	reported	igd	30.4638984496078
9	6.4998e-33	136149711	0.0622919	NA	0.00532735	met-d-M_VLDL_C	rs115478735	T	A	0.18331	Cholesterol in medium VLDL || id:met-d-M_VLDL_C	TRUE	reported	igd	136.722721599116
11	3.50002e-09	5701074	0.0438433	NA	0.0080232	met-d-M_VLDL_C	rs11601507	A	C	0.069166	Cholesterol in medium VLDL || id:met-d-M_VLDL_C	TRUE	reported	igd	29.8614734889284
11	1.29987e-26	61557803	-0.0449365	NA	0.0043066	met-d-M_VLDL_C	rs102275	C	T	0.349784	Cholesterol in medium VLDL || id:met-d-M_VLDL_C	TRUE	reported	igd	108.875312434161
11	2.80027e-12	126260684	0.0546001	NA	0.00745382	met-d-M_VLDL_C	rs12804228	G	A	0.084719	Cholesterol in medium VLDL || id:met-d-M_VLDL_C	TRUE	reported	igd	53.6573319940239
11	3.29989e-22	116648917	-0.0564554	NA	0.0060702	met-d-M_VLDL_C	rs964184	C	G	0.867255	Cholesterol in medium VLDL || id:met-d-M_VLDL_C	TRUE	reported	igd	86.4977831146966
12	2.90001e-08	124854903	-0.023924	NA	0.00421828	met-d-M_VLDL_C	rs3782257	A	G	0.610805	Cholesterol in medium VLDL || id:met-d-M_VLDL_C	TRUE	reported	igd	32.165979421522
12	8.50002e-10	112036797	-0.0275819	NA	0.00496083	met-d-M_VLDL_C	rs4098854	T	C	0.720801	Cholesterol in medium VLDL || id:met-d-M_VLDL_C	TRUE	reported	igd	30.9128943608179
13	2e-09	114551993	0.0257648	NA	0.00438762	met-d-M_VLDL_C	rs6602909	C	T	0.328949	Cholesterol in medium VLDL || id:met-d-M_VLDL_C	TRUE	reported	igd	34.4822452409557
15	7.59976e-11	58725839	0.0309021	NA	0.00454536	met-d-M_VLDL_C	rs633695	G	A	0.29236	Cholesterol in medium VLDL || id:met-d-M_VLDL_C	TRUE	reported	igd	46.2210083393939
15	8.69961e-24	58678720	-0.0430237	NA	0.00434128	met-d-M_VLDL_C	rs261290	C	T	0.654642	Cholesterol in medium VLDL || id:met-d-M_VLDL_C	TRUE	reported	igd	98.2154742916709
16	1e-17	72097827	0.0434689	NA	0.0052641	met-d-M_VLDL_C	rs3794695	T	C	0.189016	Cholesterol in medium VLDL || id:met-d-M_VLDL_C	TRUE	reported	igd	68.1881705963903
16	1.09999e-09	72217113	-0.0299335	NA	0.0048818	met-d-M_VLDL_C	rs7202323	G	T	0.229923	Cholesterol in medium VLDL || id:met-d-M_VLDL_C	TRUE	reported	igd	37.5971594303586
16	4.00037e-46	56989590	-0.0631987	NA	0.00440217	met-d-M_VLDL_C	rs247616	T	C	0.32471	Cholesterol in medium VLDL || id:met-d-M_VLDL_C	TRUE	reported	igd	206.102220205486
17	7.59976e-28	67081278	0.151648	NA	0.0138499	met-d-M_VLDL_C	rs77542162	G	A	0.022667	Cholesterol in medium VLDL || id:met-d-M_VLDL_C	TRUE	reported	igd	119.889210055718
17	3.69999e-15	45766771	0.0318493	NA	0.0041494	met-d-M_VLDL_C	rs56325564	A	G	0.482712	Cholesterol in medium VLDL || id:met-d-M_VLDL_C	TRUE	reported	igd	58.9154471306227
17	7.70016e-14	67191270	-0.0446118	NA	0.00614523	met-d-M_VLDL_C	rs72631343	G	C	0.129021	Cholesterol in medium VLDL || id:met-d-M_VLDL_C	TRUE	reported	igd	52.7015282302914
19	1.10002e-42	19379549	-0.108221	NA	0.00783959	met-d-M_VLDL_C	rs58542926	T	C	0.074402	Cholesterol in medium VLDL || id:met-d-M_VLDL_C	TRUE	reported	igd	190.562036231405
19	1.99986e-11	45130550	0.027908	NA	0.00420416	met-d-M_VLDL_C	rs11671606	T	C	0.399401	Cholesterol in medium VLDL || id:met-d-M_VLDL_C	TRUE	reported	igd	44.0655258324799
19	1e-200	45319631	-0.35651	NA	0.0101545	met-d-M_VLDL_C	rs118147862	A	G	0.045766	Cholesterol in medium VLDL || id:met-d-M_VLDL_C	TRUE	reported	igd	1232.6118667823
19	5.19996e-18	45337918	0.0939515	NA	0.0112806	met-d-M_VLDL_C	rs147711004	A	G	0.036035	Cholesterol in medium VLDL || id:met-d-M_VLDL_C	TRUE	reported	igd	69.3654226783508
19	5.10035e-23	45393516	0.185485	NA	0.0190289	met-d-M_VLDL_C	rs117310449	T	C	0.011985	Cholesterol in medium VLDL || id:met-d-M_VLDL_C	TRUE	reported	igd	95.0145730298534
19	3.1989e-195	45402262	-0.356566	NA	0.0120753	met-d-M_VLDL_C	rs111784051	G	T	0.030353	Cholesterol in medium VLDL || id:met-d-M_VLDL_C	TRUE	reported	igd	871.934776933791
19	7.29962e-18	11228745	0.0369129	NA	0.00419985	met-d-M_VLDL_C	rs2569550	C	T	0.593316	Cholesterol in medium VLDL || id:met-d-M_VLDL_C	TRUE	reported	igd	77.2482719668136
19	6.00067e-13	45037783	-0.0844528	NA	0.011989	met-d-M_VLDL_C	rs28550459	A	T	0.035306	Cholesterol in medium VLDL || id:met-d-M_VLDL_C	TRUE	reported	igd	49.6206199125132
19	3.59749e-145	11197261	-0.160728	NA	0.00632979	met-d-M_VLDL_C	rs12151108	A	G	0.119677	Cholesterol in medium VLDL || id:met-d-M_VLDL_C	TRUE	reported	igd	644.769488049999
20	7.90005e-10	17844684	-0.0248271	NA	0.00434851	met-d-M_VLDL_C	rs2618566	T	G	0.660287	Cholesterol in medium VLDL || id:met-d-M_VLDL_C	TRUE	reported	igd	32.5965052471935
20	3.50026e-19	39179822	0.105484	NA	0.0120989	met-d-M_VLDL_C	rs1883711	C	G	0.0312	Cholesterol in medium VLDL || id:met-d-M_VLDL_C	TRUE	reported	igd	76.0118680414788
1	2.30001e-08	220970028	0.0244385	NA	0.00451739	met-d-S_HDL_C	rs2642438	G	A	0.703836	Cholesterol in small HDL || id:met-d-S_HDL_C	TRUE	reported	igd	29.2667110467421
1	9.8992e-20	62960101	-0.0393	NA	0.00432173	met-d-S_HDL_C	rs10889335	G	A	0.355502	Cholesterol in small HDL || id:met-d-S_HDL_C	TRUE	reported	igd	82.6932077649388
1	4.70002e-11	40035928	-0.0332257	NA	0.00519879	met-d-S_HDL_C	rs3768321	T	G	0.19653	Cholesterol in small HDL || id:met-d-S_HDL_C	TRUE	reported	igd	40.8454541376864
1	4.60045e-18	150940625	0.0427727	NA	0.00497742	met-d-S_HDL_C	rs267738	G	T	0.219647	Cholesterol in small HDL || id:met-d-S_HDL_C	TRUE	reported	igd	73.8456222451941
1	7.19946e-14	110229787	0.0365791	NA	0.00490122	met-d-S_HDL_C	rs36209093	T	C	0.674018	Cholesterol in small HDL || id:met-d-S_HDL_C	TRUE	reported	igd	55.7003132428373
1	4.79999e-08	66054995	0.0236687	NA	0.00437296	met-d-S_HDL_C	rs6696954	G	T	0.658971	Cholesterol in small HDL || id:met-d-S_HDL_C	TRUE	reported	igd	29.2952899239112
1	1.6e-08	27042706	-0.0402114	NA	0.00732253	met-d-S_HDL_C	rs566260414	G	A	0.087714	Cholesterol in small HDL || id:met-d-S_HDL_C	TRUE	reported	igd	30.1561620385881
1	1e-33	161194641	0.0511282	NA	0.00425728	met-d-S_HDL_C	rs4656292	G	A	0.619566	Cholesterol in small HDL || id:met-d-S_HDL_C	TRUE	reported	igd	144.230323534577
2	1.80011e-87	27730940	-0.0841107	NA	0.00421427	met-d-S_HDL_C	rs1260326	C	T	0.603982	Cholesterol in small HDL || id:met-d-S_HDL_C	TRUE	reported	igd	398.343542792051
3	1e-08	135926622	-0.0280889	NA	0.00492581	met-d-S_HDL_C	rs645040	T	G	0.773093	Cholesterol in small HDL || id:met-d-S_HDL_C	TRUE	reported	igd	32.5172755924492
3	3.40001e-08	119615375	0.0229818	NA	0.00422008	met-d-S_HDL_C	rs13321783	C	T	0.395481	Cholesterol in small HDL || id:met-d-S_HDL_C	TRUE	reported	igd	29.656965626727
3	1.09999e-10	98417481	0.027246	NA	0.00416046	met-d-S_HDL_C	rs62276455	A	T	0.444546	Cholesterol in small HDL || id:met-d-S_HDL_C	TRUE	reported	igd	42.8867170674007
3	4e-08	141196647	-0.0246996	NA	0.00443809	met-d-S_HDL_C	rs13072100	A	G	0.318616	Cholesterol in small HDL || id:met-d-S_HDL_C	TRUE	reported	igd	30.9733107750821
4	3.29989e-18	3443931	-0.0362642	NA	0.00426749	met-d-S_HDL_C	rs13108218	G	A	0.615355	Cholesterol in small HDL || id:met-d-S_HDL_C	TRUE	reported	igd	72.2123000856992
4	9.59997e-09	39413780	0.0229099	NA	0.00424589	met-d-S_HDL_C	rs28712821	A	G	0.60509	Cholesterol in small HDL || id:met-d-S_HDL_C	TRUE	reported	igd	29.1144714333543
6	8.99995e-09	34548296	-0.0345131	NA	0.00605711	met-d-S_HDL_C	rs2814985	T	C	0.137035	Cholesterol in small HDL || id:met-d-S_HDL_C	TRUE	reported	igd	32.4666155304611
6	4.49987e-16	32552740	0.0388764	NA	0.00474899	met-d-S_HDL_C	rs9270000	A	G	0.426349	Cholesterol in small HDL || id:met-d-S_HDL_C	TRUE	reported	igd	67.0146222226531
6	2.80001e-09	31422893	0.0484159	NA	0.00759874	met-d-S_HDL_C	rs377181093	G	A	0.091638	Cholesterol in small HDL || id:met-d-S_HDL_C	TRUE	reported	igd	40.596897855715
7	1.10002e-19	73012785	-0.0544686	NA	0.00612601	met-d-S_HDL_C	rs79624003	G	A	0.129834	Cholesterol in small HDL || id:met-d-S_HDL_C	TRUE	reported	igd	79.056397968332
8	2.60016e-54	9183596	0.111138	NA	0.00720015	met-d-S_HDL_C	rs4841132	G	A	0.909149	Cholesterol in small HDL || id:met-d-S_HDL_C	TRUE	reported	igd	238.255023298398
8	7.39997e-10	11707032	0.02652	NA	0.00433102	met-d-S_HDL_C	rs2645422	C	G	0.63105	Cholesterol in small HDL || id:met-d-S_HDL_C	TRUE	reported	igd	37.4944218201591
8	1.39991e-30	19859539	0.0511633	NA	0.0045564	met-d-S_HDL_C	rs2119690	A	G	0.288459	Cholesterol in small HDL || id:met-d-S_HDL_C	TRUE	reported	igd	126.087899676487
8	1.29987e-16	126506694	-0.0355839	NA	0.00428113	met-d-S_HDL_C	rs112875651	A	G	0.392383	Cholesterol in small HDL || id:met-d-S_HDL_C	TRUE	reported	igd	69.0860334750549
9	8.30004e-10	107594698	0.0664403	NA	0.0107412	met-d-S_HDL_C	rs77437185	A	G	0.038504	Cholesterol in small HDL || id:met-d-S_HDL_C	TRUE	reported	igd	38.261109816133
9	2.19989e-23	136141870	0.0526164	NA	0.00532725	met-d-S_HDL_C	rs2519093	T	C	0.183745	Cholesterol in small HDL || id:met-d-S_HDL_C	TRUE	reported	igd	97.5519836256635
9	4.79999e-08	107661742	-0.0248657	NA	0.00468127	met-d-S_HDL_C	rs2740488	C	A	0.265313	Cholesterol in small HDL || id:met-d-S_HDL_C	TRUE	reported	igd	28.2146065413737
10	3.59998e-08	81107135	-0.0233539	NA	0.0041537	met-d-S_HDL_C	rs2233713	C	A	0.44097	Cholesterol in small HDL || id:met-d-S_HDL_C	TRUE	reported	igd	31.6117529691635
11	1.10002e-19	75474195	-0.0640498	NA	0.00709683	met-d-S_HDL_C	rs72997616	A	C	0.094103	Cholesterol in small HDL || id:met-d-S_HDL_C	TRUE	reported	igd	81.4529375929455
11	2.29985e-12	10321348	0.0291182	NA	0.00415677	met-d-S_HDL_C	rs56776911	G	A	0.552576	Cholesterol in small HDL || id:met-d-S_HDL_C	TRUE	reported	igd	49.0701131361404
11	4e-08	47669665	-0.0236454	NA	0.00432059	met-d-S_HDL_C	rs12787646	C	T	0.346764	Cholesterol in small HDL || id:met-d-S_HDL_C	TRUE	reported	igd	29.9507166260011
11	8.60003e-51	116710968	-0.0675886	NA	0.00459478	met-d-S_HDL_C	rs613808	G	A	0.71631	Cholesterol in small HDL || id:met-d-S_HDL_C	TRUE	reported	igd	216.380169906719
12	4.09996e-09	25414408	-0.0482058	NA	0.00804518	met-d-S_HDL_C	rs17389465	A	T	0.071227	Cholesterol in small HDL || id:met-d-S_HDL_C	TRUE	reported	igd	35.9026957374921
12	2.90001e-08	12585416	-0.0246332	NA	0.00436019	met-d-S_HDL_C	rs10772564	T	A	0.338228	Cholesterol in small HDL || id:met-d-S_HDL_C	TRUE	reported	igd	31.917644765483
14	2.90001e-11	24871926	0.0271775	NA	0.00416278	met-d-S_HDL_C	rs11621792	T	C	0.453802	Cholesterol in small HDL || id:met-d-S_HDL_C	TRUE	reported	igd	42.6237926198745
15	2.19989e-42	58680954	0.0571469	NA	0.0042302	met-d-S_HDL_C	rs2043085	C	T	0.61268	Cholesterol in small HDL || id:met-d-S_HDL_C	TRUE	reported	igd	182.50028680788
15	9.90011e-09	58568394	0.0239421	NA	0.00421434	met-d-S_HDL_C	rs77732800	G	T	0.483184	Cholesterol in small HDL || id:met-d-S_HDL_C	TRUE	reported	igd	32.2749323291545
15	1.9002e-71	58723939	-0.0881158	NA	0.00498775	met-d-S_HDL_C	rs2070895	A	G	0.218687	Cholesterol in small HDL || id:met-d-S_HDL_C	TRUE	reported	igd	312.103200669418
16	8.30042e-33	57006590	-0.0651152	NA	0.00538739	met-d-S_HDL_C	rs7499892	T	C	0.1791	Cholesterol in small HDL || id:met-d-S_HDL_C	TRUE	reported	igd	146.085774040787
17	4.40048e-21	7080316	-0.0487469	NA	0.00524273	met-d-S_HDL_C	rs55714927	T	C	0.191001	Cholesterol in small HDL || id:met-d-S_HDL_C	TRUE	reported	igd	86.4527914435957
17	6.89922e-12	41926126	-0.0814728	NA	0.0118053	met-d-S_HDL_C	rs72836561	T	C	0.031483	Cholesterol in small HDL || id:met-d-S_HDL_C	TRUE	reported	igd	47.6289742160813
17	1.2e-08	66463383	-0.0278263	NA	0.00497549	met-d-S_HDL_C	rs2952290	A	G	0.778749	Cholesterol in small HDL || id:met-d-S_HDL_C	TRUE	reported	igd	31.2780169473911
17	2.59998e-09	76387363	0.0242973	NA	0.00417443	met-d-S_HDL_C	rs11657987	T	G	0.495517	Cholesterol in small HDL || id:met-d-S_HDL_C	TRUE	reported	igd	33.8783044252774
18	4.40048e-28	47158234	0.0586909	NA	0.00535279	met-d-S_HDL_C	rs9304381	T	C	0.818411	Cholesterol in small HDL || id:met-d-S_HDL_C	TRUE	reported	igd	120.22121907391
18	9.79941e-25	47109955	0.187701	NA	0.0180084	met-d-S_HDL_C	rs77960347	G	A	0.013239	Cholesterol in small HDL || id:met-d-S_HDL_C	TRUE	reported	igd	108.638288632716
19	6.09958e-22	19379549	-0.0749139	NA	0.00786302	met-d-S_HDL_C	rs58542926	T	C	0.074402	Cholesterol in small HDL || id:met-d-S_HDL_C	TRUE	reported	igd	90.7707770391317
19	6.80002e-09	54827480	0.0255618	NA	0.00450587	met-d-S_HDL_C	rs1645782	T	G	0.307616	Cholesterol in small HDL || id:met-d-S_HDL_C	TRUE	reported	igd	32.1829277157952
19	1.09999e-08	19320825	-0.112348	NA	0.0201066	met-d-S_HDL_C	rs150057262	G	C	0.012283	Cholesterol in small HDL || id:met-d-S_HDL_C	TRUE	reported	igd	31.221474870127
19	1.20005e-11	11330942	-0.076701	NA	0.011409	met-d-S_HDL_C	rs17699030	G	A	0.033712	Cholesterol in small HDL || id:met-d-S_HDL_C	TRUE	reported	igd	45.1967172490489
19	5.60015e-21	45413233	-0.0715151	NA	0.0076077	met-d-S_HDL_C	rs1065853	T	G	0.080584	Cholesterol in small HDL || id:met-d-S_HDL_C	TRUE	reported	igd	88.3667217388289
20	2.09991e-13	44609595	-0.0491059	NA	0.00690173	met-d-S_HDL_C	rs6032614	T	G	0.899827	Cholesterol in small HDL || id:met-d-S_HDL_C	TRUE	reported	igd	50.6234127272367
20	1.29999e-08	44792511	0.0256446	NA	0.00460559	met-d-S_HDL_C	rs6065935	G	C	0.284937	Cholesterol in small HDL || id:met-d-S_HDL_C	TRUE	reported	igd	31.0042558349166
20	1e-200	44534651	0.164965	NA	0.00501941	met-d-S_HDL_C	rs6065904	A	G	0.214776	Cholesterol in small HDL || id:met-d-S_HDL_C	TRUE	reported	igd	1080.13559865069
22	1.6e-08	44324855	-0.0281929	NA	0.00502117	met-d-S_HDL_C	rs3747207	A	G	0.214999	Cholesterol in small HDL || id:met-d-S_HDL_C	TRUE	reported	igd	31.5260566091096
22	1.9002e-11	21982892	-0.0345346	NA	0.0053377	met-d-S_HDL_C	rs2298428	T	C	0.182554	Cholesterol in small HDL || id:met-d-S_HDL_C	TRUE	reported	igd	41.8601266629943
1	8.69961e-16	55526428	0.0923311	NA	0.0115708	met-d-S_LDL_C	rs11206517	G	T	0.033009	Cholesterol in small LDL || id:met-d-S_LDL_C	TRUE	reported	igd	63.6750427786974
1	1.10002e-87	55505647	-0.305375	NA	0.0157494	met-d-S_LDL_C	rs11591147	T	G	0.017458	Cholesterol in small LDL || id:met-d-S_LDL_C	TRUE	reported	igd	375.957656192924
1	6.09537e-136	109817590	-0.122226	NA	0.00497291	met-d-S_LDL_C	rs12740374	T	G	0.221059	Cholesterol in small LDL || id:met-d-S_LDL_C	TRUE	reported	igd	604.096054817039
1	2.99985e-15	234852760	0.0318764	NA	0.00413406	met-d-S_LDL_C	rs553427	T	C	0.517038	Cholesterol in small LDL || id:met-d-S_LDL_C	TRUE	reported	igd	59.4545347302459
1	3.29997e-09	230295691	-0.0248443	NA	0.00422887	met-d-S_LDL_C	rs4846914	A	G	0.605389	Cholesterol in small LDL || id:met-d-S_LDL_C	TRUE	reported	igd	34.5147601910577
1	1.2e-08	25622291	-0.0252005	NA	0.004519	met-d-S_LDL_C	rs2986164	A	G	0.535817	Cholesterol in small LDL || id:met-d-S_LDL_C	TRUE	reported	igd	31.098084023391
1	1.59993e-15	55521313	0.0339816	NA	0.00432641	met-d-S_LDL_C	rs472495	T	G	0.649117	Cholesterol in small LDL || id:met-d-S_LDL_C	TRUE	reported	igd	61.6924900106116
1	4.10015e-14	62999675	0.0310888	NA	0.00432006	met-d-S_LDL_C	rs7534572	G	C	0.647484	Cholesterol in small LDL || id:met-d-S_LDL_C	TRUE	reported	igd	51.7879071503396
2	2.19989e-26	27598097	-0.0448285	NA	0.00425143	met-d-S_LDL_C	rs4665972	C	T	0.604608	Cholesterol in small LDL || id:met-d-S_LDL_C	TRUE	reported	igd	111.18298993214
2	3.29989e-26	44072576	-0.0461302	NA	0.00442712	met-d-S_LDL_C	rs4299376	T	G	0.676279	Cholesterol in small LDL || id:met-d-S_LDL_C	TRUE	reported	igd	108.57456225863
2	3.59998e-89	21232195	0.0807418	NA	0.0041353	met-d-S_LDL_C	rs693	A	G	0.520903	Cholesterol in small LDL || id:met-d-S_LDL_C	TRUE	reported	igd	381.226262408677
4	7.50067e-11	3443931	-0.0276799	NA	0.00427949	met-d-S_LDL_C	rs13108218	G	A	0.615355	Cholesterol in small LDL || id:met-d-S_LDL_C	TRUE	reported	igd	41.8355036577077
5	1.40001e-08	122827953	-0.022891	NA	0.0041631	met-d-S_LDL_C	rs1500188	G	A	0.450398	Cholesterol in small LDL || id:met-d-S_LDL_C	TRUE	reported	igd	30.2340164281728
5	1.29987e-40	74656539	0.0555434	NA	0.00422013	met-d-S_LDL_C	rs12916	C	T	0.400342	Cholesterol in small LDL || id:met-d-S_LDL_C	TRUE	reported	igd	173.226074042813
5	2.99985e-21	156391628	0.040118	NA	0.00428303	met-d-S_LDL_C	rs6874202	C	T	0.633798	Cholesterol in small LDL || id:met-d-S_LDL_C	TRUE	reported	igd	87.7356939122142
5	1.29999e-09	52106278	-0.0655041	NA	0.0103891	met-d-S_LDL_C	rs1499279	G	T	0.04162	Cholesterol in small LDL || id:met-d-S_LDL_C	TRUE	reported	igd	39.7540257614167
6	1.9002e-14	26123502	-0.0606722	NA	0.00795335	met-d-S_LDL_C	rs115740542	C	T	0.073599	Cholesterol in small LDL || id:met-d-S_LDL_C	TRUE	reported	igd	58.1941456206593
6	1.20005e-15	160476945	-0.04593	NA	0.00577814	met-d-S_LDL_C	rs3777411	T	C	0.150744	Cholesterol in small LDL || id:met-d-S_LDL_C	TRUE	reported	igd	63.185404529933
6	7.00003e-11	161329915	-0.108871	NA	0.0162772	met-d-S_LDL_C	rs532754706	G	A	0.023056	Cholesterol in small LDL || id:met-d-S_LDL_C	TRUE	reported	igd	44.7368111785497
6	6.69993e-09	16134247	-0.0244358	NA	0.00416257	met-d-S_LDL_C	rs6920309	T	C	0.456844	Cholesterol in small LDL || id:met-d-S_LDL_C	TRUE	reported	igd	34.4611704590532
6	9.3994e-18	32586376	0.0402178	NA	0.00451883	met-d-S_LDL_C	rs11755689	G	A	0.334126	Cholesterol in small LDL || id:met-d-S_LDL_C	TRUE	reported	igd	79.2108390247122
7	1.40001e-08	44584551	0.0293988	NA	0.00533879	met-d-S_LDL_C	rs10260606	C	G	0.182659	Cholesterol in small LDL || id:met-d-S_LDL_C	TRUE	reported	igd	30.3230953001129
8	3.09999e-08	5364508	0.0248638	NA	0.00456073	met-d-S_LDL_C	rs13278097	T	C	0.288947	Cholesterol in small LDL || id:met-d-S_LDL_C	TRUE	reported	igd	29.721196077955
8	7.59976e-50	126506694	-0.0616713	NA	0.00429318	met-d-S_LDL_C	rs112875651	A	G	0.392383	Cholesterol in small LDL || id:met-d-S_LDL_C	TRUE	reported	igd	206.351681156368
8	1.5e-09	59398461	-0.0245319	NA	0.00438952	met-d-S_LDL_C	rs10504255	A	G	0.662963	Cholesterol in small LDL || id:met-d-S_LDL_C	TRUE	reported	igd	31.2340504250074
8	1.99986e-14	9184691	0.0520004	NA	0.00687628	met-d-S_LDL_C	rs6601299	C	T	0.899273	Cholesterol in small LDL || id:met-d-S_LDL_C	TRUE	reported	igd	57.188178396522
9	5.40008e-25	136149711	0.0545787	NA	0.0053474	met-d-S_LDL_C	rs115478735	T	A	0.18331	Cholesterol in small LDL || id:met-d-S_LDL_C	TRUE	reported	igd	104.17440550029
9	4.60002e-08	107661742	-0.0266266	NA	0.00469377	met-d-S_LDL_C	rs2740488	C	A	0.265313	Cholesterol in small LDL || id:met-d-S_LDL_C	TRUE	reported	igd	32.1801317987397
11	1.10002e-14	126244955	0.0528073	NA	0.0067364	met-d-S_LDL_C	rs4307732	A	G	0.105928	Cholesterol in small LDL || id:met-d-S_LDL_C	TRUE	reported	igd	61.4514579954192
11	9.20026e-31	116648917	-0.0675783	NA	0.00609329	met-d-S_LDL_C	rs964184	C	G	0.867255	Cholesterol in small LDL || id:met-d-S_LDL_C	TRUE	reported	igd	123.001619226173
11	3.29989e-15	61557803	-0.0331356	NA	0.00432297	met-d-S_LDL_C	rs102275	C	T	0.349784	Cholesterol in small LDL || id:met-d-S_LDL_C	TRUE	reported	igd	58.7523489388158
12	1.40001e-09	111904371	0.0244643	NA	0.00414166	met-d-S_LDL_C	rs4766578	A	T	0.503247	Cholesterol in small LDL || id:met-d-S_LDL_C	TRUE	reported	igd	34.8912637926822
13	2.99999e-08	114551993	0.0239904	NA	0.00440423	met-d-S_LDL_C	rs6602909	C	T	0.328949	Cholesterol in small LDL || id:met-d-S_LDL_C	TRUE	reported	igd	29.671192189992
14	4.70002e-12	24871926	0.0273778	NA	0.00417451	met-d-S_LDL_C	rs11621792	T	C	0.453802	Cholesterol in small LDL || id:met-d-S_LDL_C	TRUE	reported	igd	43.0116478709264
16	8.19974e-18	72097827	0.0442561	NA	0.00528489	met-d-S_LDL_C	rs3794695	T	C	0.189016	Cholesterol in small LDL || id:met-d-S_LDL_C	TRUE	reported	igd	70.1252423042925
16	7.59976e-14	56988044	-0.0333295	NA	0.00438508	met-d-S_LDL_C	rs173539	T	C	0.331301	Cholesterol in small LDL || id:met-d-S_LDL_C	TRUE	reported	igd	57.7700249727029
17	1.10002e-16	67081278	0.115547	NA	0.0139028	met-d-S_LDL_C	rs77542162	G	A	0.022667	Cholesterol in small LDL || id:met-d-S_LDL_C	TRUE	reported	igd	69.0737123838835
17	6.4003e-11	67191270	-0.0391961	NA	0.00616871	met-d-S_LDL_C	rs72631343	G	C	0.129021	Cholesterol in small LDL || id:met-d-S_LDL_C	TRUE	reported	igd	40.3735563286078
17	3.90032e-13	7080316	-0.0370499	NA	0.0052572	met-d-S_LDL_C	rs55714927	T	C	0.191001	Cholesterol in small LDL || id:met-d-S_LDL_C	TRUE	reported	igd	49.6666744562613
17	8.30042e-17	45766771	0.0334477	NA	0.00416526	met-d-S_LDL_C	rs56325564	A	G	0.482712	Cholesterol in small LDL || id:met-d-S_LDL_C	TRUE	reported	igd	64.4834532709309
19	1.30017e-121	11197261	-0.147675	NA	0.00634749	met-d-S_LDL_C	rs12151108	A	G	0.119677	Cholesterol in small LDL || id:met-d-S_LDL_C	TRUE	reported	igd	541.26495425441
19	4.10015e-19	45215081	-0.133057	NA	0.0146779	met-d-S_LDL_C	rs111278137	A	G	0.021615	Cholesterol in small LDL || id:met-d-S_LDL_C	TRUE	reported	igd	82.176493442678
19	5.40008e-34	45337918	0.134224	NA	0.0113121	met-d-S_LDL_C	rs147711004	A	G	0.036035	Cholesterol in small LDL || id:met-d-S_LDL_C	TRUE	reported	igd	140.790672296902
19	1e-200	45232161	-0.339874	NA	0.00990165	met-d-S_LDL_C	rs62117160	A	G	0.04543	Cholesterol in small LDL || id:met-d-S_LDL_C	TRUE	reported	igd	1178.20468035334
19	5.19996e-45	19379549	-0.110916	NA	0.00786152	met-d-S_LDL_C	rs58542926	T	C	0.074402	Cholesterol in small LDL || id:met-d-S_LDL_C	TRUE	reported	igd	199.056035836397
19	1.10002e-14	11227480	0.0327879	NA	0.00420601	met-d-S_LDL_C	rs2738447	C	A	0.59317	Cholesterol in small LDL || id:met-d-S_LDL_C	TRUE	reported	igd	60.7696313681886
19	4.10015e-43	45401868	0.142918	NA	0.0105928	met-d-S_LDL_C	rs118170342	C	T	0.04077	Cholesterol in small LDL || id:met-d-S_LDL_C	TRUE	reported	igd	182.033917270326
19	1e-200	45389596	-0.431785	NA	0.0117289	met-d-S_LDL_C	rs7254892	A	G	0.031935	Cholesterol in small LDL || id:met-d-S_LDL_C	TRUE	reported	igd	1355.25349241689
20	8.19974e-17	39179822	0.0985054	NA	0.0121451	met-d-S_LDL_C	rs1883711	C	G	0.0312	Cholesterol in small LDL || id:met-d-S_LDL_C	TRUE	reported	igd	65.7836380462126
20	2.39994e-15	44545048	-0.0384292	NA	0.00477498	met-d-S_LDL_C	rs4810479	T	C	0.750222	Cholesterol in small LDL || id:met-d-S_LDL_C	TRUE	reported	igd	64.7708465818717
20	3.89996e-08	17844684	-0.0220865	NA	0.00436511	met-d-S_LDL_C	rs2618566	T	G	0.660287	Cholesterol in small LDL || id:met-d-S_LDL_C	TRUE	reported	igd	25.60138228215
1	8.49963e-13	55526428	0.0817161	NA	0.0115573	met-d-S_VLDL_C	rs11206517	G	T	0.033009	Cholesterol in small VLDL || id:met-d-S_VLDL_C	TRUE	reported	igd	49.9922276252675
1	4.00037e-72	55505647	-0.2753	NA	0.015731	met-d-S_VLDL_C	rs11591147	T	G	0.017458	Cholesterol in small VLDL || id:met-d-S_VLDL_C	TRUE	reported	igd	306.266687024076
1	4.90004e-08	25713234	0.0215171	NA	0.00412906	met-d-S_VLDL_C	rs1293261	T	A	0.525195	Cholesterol in small VLDL || id:met-d-S_VLDL_C	TRUE	reported	igd	27.1559555438692
1	8.9002e-12	55521313	0.0287694	NA	0.00432136	met-d-S_VLDL_C	rs472495	T	G	0.649117	Cholesterol in small VLDL || id:met-d-S_VLDL_C	TRUE	reported	igd	44.3221392487966
1	3.90032e-93	109817590	-0.100509	NA	0.00496711	met-d-S_VLDL_C	rs12740374	T	G	0.221059	Cholesterol in small VLDL || id:met-d-S_VLDL_C	TRUE	reported	igd	409.451388713937
1	1.59993e-11	230295691	-0.0285522	NA	0.00422394	met-d-S_VLDL_C	rs4846914	A	G	0.605389	Cholesterol in small VLDL || id:met-d-S_VLDL_C	TRUE	reported	igd	45.6923687572291
1	3.10027e-12	234873275	0.0283041	NA	0.00416225	met-d-S_VLDL_C	rs822928	C	A	0.529645	Cholesterol in small VLDL || id:met-d-S_VLDL_C	TRUE	reported	igd	46.2426140077513
1	7.70016e-41	62999675	0.0566269	NA	0.00431502	met-d-S_VLDL_C	rs7534572	G	C	0.647484	Cholesterol in small VLDL || id:met-d-S_VLDL_C	TRUE	reported	igd	172.218557894758
2	1.29987e-11	21141815	0.0284622	NA	0.00420916	met-d-S_VLDL_C	rs4533439	C	T	0.411022	Cholesterol in small VLDL || id:met-d-S_VLDL_C	TRUE	reported	igd	45.7241944391782
2	2.49977e-12	165528624	-0.0300276	NA	0.00422841	met-d-S_VLDL_C	rs1128249	T	G	0.391999	Cholesterol in small VLDL || id:met-d-S_VLDL_C	TRUE	reported	igd	50.4297785933106
2	4.49987e-20	44072576	-0.0403228	NA	0.00442032	met-d-S_VLDL_C	rs4299376	T	G	0.676279	Cholesterol in small VLDL || id:met-d-S_VLDL_C	TRUE	reported	igd	83.2135294571572
2	6.4998e-39	27598097	-0.0544626	NA	0.0042449	met-d-S_VLDL_C	rs4665972	C	T	0.604608	Cholesterol in small VLDL || id:met-d-S_VLDL_C	TRUE	reported	igd	164.612121947967
2	1.39959e-137	21232195	0.101078	NA	0.00412895	met-d-S_VLDL_C	rs693	A	G	0.520903	Cholesterol in small VLDL || id:met-d-S_VLDL_C	TRUE	reported	igd	599.285862587783
2	4.00037e-15	21214209	0.0323939	NA	0.00414144	met-d-S_VLDL_C	rs1318004	C	T	0.461996	Cholesterol in small VLDL || id:met-d-S_VLDL_C	TRUE	reported	igd	61.1820080413026
3	2.80027e-12	135798658	-0.0343275	NA	0.00494071	met-d-S_VLDL_C	rs34894639	T	C	0.231585	Cholesterol in small VLDL || id:met-d-S_VLDL_C	TRUE	reported	igd	48.2731484466956
3	3.09999e-08	52241229	-0.0533366	NA	0.0096305	met-d-S_VLDL_C	rs164641	C	T	0.049028	Cholesterol in small VLDL || id:met-d-S_VLDL_C	TRUE	reported	igd	30.672769017793
4	1.20005e-11	87976359	0.0278624	NA	0.00423779	met-d-S_VLDL_C	rs1471251	T	A	0.397126	Cholesterol in small VLDL || id:met-d-S_VLDL_C	TRUE	reported	igd	43.227307146186
4	4.30031e-11	3443931	-0.0279016	NA	0.00427484	met-d-S_VLDL_C	rs13108218	G	A	0.615355	Cholesterol in small VLDL || id:met-d-S_VLDL_C	TRUE	reported	igd	42.600871896976
5	1.99986e-29	156443066	0.0478388	NA	0.00430691	met-d-S_VLDL_C	rs4704834	G	A	0.644037	Cholesterol in small VLDL || id:met-d-S_VLDL_C	TRUE	reported	igd	123.375510082835
5	4.10015e-12	55861464	0.035416	NA	0.00523623	met-d-S_VLDL_C	rs28650790	T	C	0.192422	Cholesterol in small VLDL || id:met-d-S_VLDL_C	TRUE	reported	igd	45.7468914685615
5	6.09958e-33	74656539	0.050425	NA	0.00421511	met-d-S_VLDL_C	rs12916	C	T	0.400342	Cholesterol in small VLDL || id:met-d-S_VLDL_C	TRUE	reported	igd	143.111320279973
6	1.69981e-25	32586376	0.0490439	NA	0.00451332	met-d-S_VLDL_C	rs11755689	G	A	0.334126	Cholesterol in small VLDL || id:met-d-S_VLDL_C	TRUE	reported	igd	118.080380301972
6	1.20005e-20	160543148	0.0733568	NA	0.00811929	met-d-S_VLDL_C	rs12208357	T	C	0.069998	Cholesterol in small VLDL || id:met-d-S_VLDL_C	TRUE	reported	igd	81.6290325002904
6	1.50003e-16	160751531	-0.135976	NA	0.0163406	met-d-S_VLDL_C	rs9295128	T	G	0.016821	Cholesterol in small VLDL || id:met-d-S_VLDL_C	TRUE	reported	igd	69.2450167522735
6	1.40001e-08	16134247	-0.0236353	NA	0.0041575	met-d-S_VLDL_C	rs6920309	T	C	0.456844	Cholesterol in small VLDL || id:met-d-S_VLDL_C	TRUE	reported	igd	32.3189857039908
6	5.39995e-09	32633282	-0.0305229	NA	0.00499796	met-d-S_VLDL_C	rs9274447	C	T	0.342843	Cholesterol in small VLDL || id:met-d-S_VLDL_C	TRUE	reported	igd	37.2963245687527
7	9.59997e-10	21513359	0.024716	NA	0.00425254	met-d-S_VLDL_C	rs1989985	G	C	0.38286	Cholesterol in small VLDL || id:met-d-S_VLDL_C	TRUE	reported	igd	33.7799932462731
7	3.29989e-11	44584551	0.0345576	NA	0.00533264	met-d-S_VLDL_C	rs10260606	C	G	0.182659	Cholesterol in small VLDL || id:met-d-S_VLDL_C	TRUE	reported	igd	41.9954863192193
7	7.10068e-18	73037366	-0.0452876	NA	0.0051427	met-d-S_VLDL_C	rs55747707	A	G	0.203628	Cholesterol in small VLDL || id:met-d-S_VLDL_C	TRUE	reported	igd	77.5490052172985
8	6.19998e-10	59385919	-0.0260584	NA	0.00437548	met-d-S_VLDL_C	rs2326077	T	C	0.663239	Cholesterol in small VLDL || id:met-d-S_VLDL_C	TRUE	reported	igd	35.4686032590026
8	3.50026e-55	19830921	-0.0956795	NA	0.00625677	met-d-S_VLDL_C	rs10096633	T	C	0.123912	Cholesterol in small VLDL || id:met-d-S_VLDL_C	TRUE	reported	igd	233.850020971537
8	5.60015e-11	116658583	-0.0309267	NA	0.00461428	met-d-S_VLDL_C	rs2737245	T	G	0.278598	Cholesterol in small VLDL || id:met-d-S_VLDL_C	TRUE	reported	igd	44.9220197165094
8	1.89998e-08	19750044	0.0555926	NA	0.010158	met-d-S_VLDL_C	rs59347135	G	C	0.045804	Cholesterol in small VLDL || id:met-d-S_VLDL_C	TRUE	reported	igd	29.951429500523
8	2.90001e-13	19773155	0.118214	NA	0.0155832	met-d-S_VLDL_C	rs144503444	C	T	0.018253	Cholesterol in small VLDL || id:met-d-S_VLDL_C	TRUE	reported	igd	57.5472448954224
8	1.9002e-83	126506694	-0.0810687	NA	0.00428666	met-d-S_VLDL_C	rs112875651	A	G	0.392383	Cholesterol in small VLDL || id:met-d-S_VLDL_C	TRUE	reported	igd	357.658327003514
9	8.19974e-31	136149711	0.0597788	NA	0.00534157	met-d-S_VLDL_C	rs115478735	T	A	0.18331	Cholesterol in small VLDL || id:met-d-S_VLDL_C	TRUE	reported	igd	125.243886901497
10	4.39997e-08	93641869	-0.0223381	NA	0.00414057	met-d-S_VLDL_C	rs10881987	G	A	0.527443	Cholesterol in small VLDL || id:met-d-S_VLDL_C	TRUE	reported	igd	29.1053079851408
10	6.89922e-11	94797973	-0.0256644	NA	0.00421515	met-d-S_VLDL_C	rs2478236	A	G	0.403779	Cholesterol in small VLDL || id:met-d-S_VLDL_C	TRUE	reported	igd	37.0711589009747
11	6.70039e-15	126260684	0.0597939	NA	0.00747326	met-d-S_VLDL_C	rs12804228	G	A	0.084719	Cholesterol in small VLDL || id:met-d-S_VLDL_C	TRUE	reported	igd	64.016743453704
11	3.09742e-103	116648917	-0.128351	NA	0.00608604	met-d-S_VLDL_C	rs964184	C	G	0.867255	Cholesterol in small VLDL || id:met-d-S_VLDL_C	TRUE	reported	igd	444.763263794866
11	3.29989e-12	116714293	0.142292	NA	0.0218155	met-d-S_VLDL_C	rs141469619	G	A	0.010141	Cholesterol in small VLDL || id:met-d-S_VLDL_C	TRUE	reported	igd	42.5432461855335
12	1e-08	57843711	-0.027963	NA	0.00481456	met-d-S_VLDL_C	rs2229357	A	G	0.240928	Cholesterol in small VLDL || id:met-d-S_VLDL_C	TRUE	reported	igd	33.7329496985025
12	1.50003e-11	124419728	-0.0286812	NA	0.00436361	met-d-S_VLDL_C	rs11057397	T	C	0.337501	Cholesterol in small VLDL || id:met-d-S_VLDL_C	TRUE	reported	igd	43.2018932219245
12	8.60003e-09	124852564	-0.023648	NA	0.00420652	met-d-S_VLDL_C	rs11057601	G	A	0.591481	Cholesterol in small VLDL || id:met-d-S_VLDL_C	TRUE	reported	igd	31.604062878849
13	5.79963e-12	114551993	0.0296962	NA	0.00439929	met-d-S_VLDL_C	rs6602909	C	T	0.328949	Cholesterol in small VLDL || id:met-d-S_VLDL_C	TRUE	reported	igd	45.565545712811
14	1.2e-08	24874026	0.0236146	NA	0.00414407	met-d-S_VLDL_C	rs72694391	C	T	0.482099	Cholesterol in small VLDL || id:met-d-S_VLDL_C	TRUE	reported	igd	32.4718492226773
15	6.70039e-19	58577163	-0.0441311	NA	0.00509707	met-d-S_VLDL_C	rs10162642	A	G	0.21011	Cholesterol in small VLDL || id:met-d-S_VLDL_C	TRUE	reported	igd	74.963233173578
15	3.09999e-10	43726625	0.0784143	NA	0.0130617	met-d-S_VLDL_C	rs150844304	C	A	0.025676	Cholesterol in small VLDL || id:met-d-S_VLDL_C	TRUE	reported	igd	36.0405267992754
15	1.39991e-31	58737661	-0.0691357	NA	0.005897	met-d-S_VLDL_C	rs488490	A	C	0.852649	Cholesterol in small VLDL || id:met-d-S_VLDL_C	TRUE	reported	igd	137.449281298605
15	7.10068e-71	58678720	-0.0767265	NA	0.00435226	met-d-S_VLDL_C	rs261290	C	T	0.654642	Cholesterol in small VLDL || id:met-d-S_VLDL_C	TRUE	reported	igd	310.785760088033
16	8.80035e-19	72097827	0.0455341	NA	0.00527594	met-d-S_VLDL_C	rs3794695	T	C	0.189016	Cholesterol in small VLDL || id:met-d-S_VLDL_C	TRUE	reported	igd	74.4858568586269
16	3.59998e-09	72217113	-0.0283023	NA	0.00489278	met-d-S_VLDL_C	rs7202323	G	T	0.229923	Cholesterol in small VLDL || id:met-d-S_VLDL_C	TRUE	reported	igd	33.4604735658758
16	1.30017e-148	56989590	-0.114001	NA	0.00441207	met-d-S_VLDL_C	rs247616	T	C	0.32471	Cholesterol in small VLDL || id:met-d-S_VLDL_C	TRUE	reported	igd	667.624911699917
16	1e-10	57049137	0.0784357	NA	0.0121727	met-d-S_VLDL_C	rs75911530	A	G	0.032886	Cholesterol in small VLDL || id:met-d-S_VLDL_C	TRUE	reported	igd	41.5196530610373
17	1.59993e-13	67191270	-0.0446936	NA	0.00616147	met-d-S_VLDL_C	rs72631343	G	C	0.129021	Cholesterol in small VLDL || id:met-d-S_VLDL_C	TRUE	reported	igd	52.6165052418321
17	3.10027e-13	45766771	0.0295477	NA	0.00416037	met-d-S_VLDL_C	rs56325564	A	G	0.482712	Cholesterol in small VLDL || id:met-d-S_VLDL_C	TRUE	reported	igd	50.4409723381671
17	1.20005e-22	67081278	0.135916	NA	0.0138865	met-d-S_VLDL_C	rs77542162	G	A	0.022667	Cholesterol in small VLDL || id:met-d-S_VLDL_C	TRUE	reported	igd	95.7978081582281
19	3.09742e-111	11197261	-0.140849	NA	0.00635109	met-d-S_VLDL_C	rs12151108	A	G	0.119677	Cholesterol in small VLDL || id:met-d-S_VLDL_C	TRUE	reported	igd	491.825454198021
19	7.19946e-41	19379549	-0.105914	NA	0.00786597	met-d-S_VLDL_C	rs58542926	T	C	0.074402	Cholesterol in small VLDL || id:met-d-S_VLDL_C	TRUE	reported	igd	181.301822095306
19	2.99999e-08	49252575	-0.0257486	NA	0.00475997	met-d-S_VLDL_C	rs838141	T	A	0.255506	Cholesterol in small VLDL || id:met-d-S_VLDL_C	TRUE	reported	igd	29.2616499126509
19	6.00067e-16	45358353	0.0327337	NA	0.00418327	met-d-S_VLDL_C	rs10410835	C	T	0.523084	Cholesterol in small VLDL || id:met-d-S_VLDL_C	TRUE	reported	igd	61.2291743999767
19	1.20005e-15	45173951	-0.0752249	NA	0.0095822	met-d-S_VLDL_C	rs28807203	C	A	0.049209	Cholesterol in small VLDL || id:met-d-S_VLDL_C	TRUE	reported	igd	61.6300862784286
19	1.50003e-27	45403216	0.134152	NA	0.0125892	met-d-S_VLDL_C	rs115881343	T	C	0.027814	Cholesterol in small VLDL || id:met-d-S_VLDL_C	TRUE	reported	igd	113.552849601557
19	4.49987e-16	11227480	0.0346943	NA	0.00420839	met-d-S_VLDL_C	rs2738447	C	A	0.59317	Cholesterol in small VLDL || id:met-d-S_VLDL_C	TRUE	reported	igd	67.9648400360433
19	1e-200	45412079	-0.256086	NA	0.00760675	met-d-S_VLDL_C	rs7412	T	C	0.080658	Cholesterol in small VLDL || id:met-d-S_VLDL_C	TRUE	reported	igd	1133.37436887783
20	1.2e-08	5547384	0.0723354	NA	0.0127911	met-d-S_VLDL_C	rs73078112	T	C	0.027141	Cholesterol in small VLDL || id:met-d-S_VLDL_C	TRUE	reported	igd	31.9805542569715
20	4.19952e-24	39179822	0.118744	NA	0.0121308	met-d-S_VLDL_C	rs1883711	C	G	0.0312	Cholesterol in small VLDL || id:met-d-S_VLDL_C	TRUE	reported	igd	95.8174179979893
20	3.19963e-11	44545048	-0.0324837	NA	0.00476937	met-d-S_VLDL_C	rs4810479	T	C	0.750222	Cholesterol in small VLDL || id:met-d-S_VLDL_C	TRUE	reported	igd	46.3883527179378
22	4.60002e-09	50868669	0.025284	NA	0.00425669	met-d-S_VLDL_C	rs9616847	T	A	0.388281	Cholesterol in small VLDL || id:met-d-S_VLDL_C	TRUE	reported	igd	35.2815386706944
1	7.39946e-15	230297659	0.0282126	NA	0.00382125	met-d-XL_HDL_C	rs2281719	T	C	0.612348	Cholesterol in very large HDL || id:met-d-XL_HDL_C	TRUE	reported	igd	54.5098917328367
1	1.10002e-25	161193683	-0.0400908	NA	0.00384611	met-d-XL_HDL_C	rs5082	A	G	0.620745	Cholesterol in very large HDL || id:met-d-XL_HDL_C	TRUE	reported	igd	108.654081036591
1	4.40048e-12	220970028	0.0278405	NA	0.00407774	met-d-XL_HDL_C	rs2642438	G	A	0.703836	Cholesterol in very large HDL || id:met-d-XL_HDL_C	TRUE	reported	igd	46.6138526161508
1	1.5e-08	25818452	0.0198808	NA	0.00374485	met-d-XL_HDL_C	rs72660961	T	C	0.444293	Cholesterol in very large HDL || id:met-d-XL_HDL_C	TRUE	reported	igd	28.18375528421
1	1.39991e-13	182119332	-0.0288292	NA	0.00398557	met-d-XL_HDL_C	rs6694102	A	G	0.320937	Cholesterol in very large HDL || id:met-d-XL_HDL_C	TRUE	reported	igd	52.3219955666197
1	9.20026e-23	55505647	-0.133135	NA	0.0141859	met-d-XL_HDL_C	rs11591147	T	G	0.017458	Cholesterol in very large HDL || id:met-d-XL_HDL_C	TRUE	reported	igd	88.0786596536073
1	2.69998e-09	62999675	-0.0221322	NA	0.00389119	met-d-XL_HDL_C	rs7534572	G	C	0.647484	Cholesterol in very large HDL || id:met-d-XL_HDL_C	TRUE	reported	igd	32.3507458550257
1	1.2e-08	178526271	-0.0207395	NA	0.00373499	met-d-XL_HDL_C	rs6681348	C	A	0.532238	Cholesterol in very large HDL || id:met-d-XL_HDL_C	TRUE	reported	igd	30.8331344822082
1	1.80011e-27	109817590	-0.0480365	NA	0.00447924	met-d-XL_HDL_C	rs12740374	T	G	0.221059	Cholesterol in very large HDL || id:met-d-XL_HDL_C	TRUE	reported	igd	115.009588005767
2	5.60015e-11	242237902	0.0233366	NA	0.00388132	met-d-XL_HDL_C	rs59104589	T	C	0.358826	Cholesterol in very large HDL || id:met-d-XL_HDL_C	TRUE	reported	igd	36.1506628030251
2	1.20005e-25	227095876	-0.0391291	NA	0.00388372	met-d-XL_HDL_C	rs1024137	T	G	0.646501	Cholesterol in very large HDL || id:met-d-XL_HDL_C	TRUE	reported	igd	101.508846975142
2	1.50003e-23	165528876	0.0372078	NA	0.00381303	met-d-XL_HDL_C	rs13389219	T	C	0.392528	Cholesterol in very large HDL || id:met-d-XL_HDL_C	TRUE	reported	igd	95.2198602496968
2	1.09999e-09	44055510	-0.0488777	NA	0.00780558	met-d-XL_HDL_C	rs114938914	T	C	0.061414	Cholesterol in very large HDL || id:met-d-XL_HDL_C	TRUE	reported	igd	39.211293092544
2	1e-57	27730940	0.059303	NA	0.00380457	met-d-XL_HDL_C	rs1260326	C	T	0.603982	Cholesterol in very large HDL || id:met-d-XL_HDL_C	TRUE	reported	igd	242.964134653294
2	1.40001e-08	111894720	-0.0425321	NA	0.00761481	met-d-XL_HDL_C	rs17041868	C	T	0.063613	Cholesterol in very large HDL || id:met-d-XL_HDL_C	TRUE	reported	igd	31.1971922678966
2	2.59998e-09	219859171	-0.0592736	NA	0.00987111	met-d-XL_HDL_C	rs113414093	A	G	0.047263	Cholesterol in very large HDL || id:met-d-XL_HDL_C	TRUE	reported	igd	36.0570861041319
2	1.29987e-27	21271707	-0.0575611	NA	0.00546917	met-d-XL_HDL_C	rs34722314	A	T	0.136109	Cholesterol in very large HDL || id:met-d-XL_HDL_C	TRUE	reported	igd	110.768257466627
3	1.20005e-12	12206489	-0.108939	NA	0.0153801	met-d-XL_HDL_C	rs11922042	C	T	0.017208	Cholesterol in very large HDL || id:met-d-XL_HDL_C	TRUE	reported	igd	50.170502434354
3	2.19999e-10	150097635	-0.0420914	NA	0.00738584	met-d-XL_HDL_C	rs9844972	C	G	0.070765	Cholesterol in very large HDL || id:met-d-XL_HDL_C	TRUE	reported	igd	32.477826059636
3	1e-08	185804583	-0.0296004	NA	0.00544449	met-d-XL_HDL_C	rs57912727	C	A	0.13669	Cholesterol in very large HDL || id:met-d-XL_HDL_C	TRUE	reported	igd	29.5583883514982
3	2e-10	98416900	-0.0227557	NA	0.00374767	met-d-XL_HDL_C	rs10935473	T	G	0.442426	Cholesterol in very large HDL || id:met-d-XL_HDL_C	TRUE	reported	igd	36.8686906811177
4	8.69961e-11	3374898	-0.0246769	NA	0.00379251	met-d-XL_HDL_C	rs10937924	C	T	0.59152	Cholesterol in very large HDL || id:met-d-XL_HDL_C	TRUE	reported	igd	42.3377460049725
4	5e-09	89704367	-0.0230991	NA	0.00382778	met-d-XL_HDL_C	rs13118477	A	G	0.390377	Cholesterol in very large HDL || id:met-d-XL_HDL_C	TRUE	reported	igd	36.4163303531061
4	1.20005e-15	103188709	-0.0545111	NA	0.00710238	met-d-XL_HDL_C	rs13107325	T	C	0.074284	Cholesterol in very large HDL || id:met-d-XL_HDL_C	TRUE	reported	igd	58.9063457781983
4	6.89922e-11	100066125	0.0257658	NA	0.00420645	met-d-XL_HDL_C	rs4699716	A	G	0.27194	Cholesterol in very large HDL || id:met-d-XL_HDL_C	TRUE	reported	igd	37.5193927460591
5	8.4004e-19	74967708	-0.0341762	NA	0.00391432	met-d-XL_HDL_C	rs34360	A	C	0.652331	Cholesterol in very large HDL || id:met-d-XL_HDL_C	TRUE	reported	igd	76.2315747688978
5	1.99986e-24	55860866	-0.0449368	NA	0.00464133	met-d-XL_HDL_C	rs3936510	T	G	0.201954	Cholesterol in very large HDL || id:met-d-XL_HDL_C	TRUE	reported	igd	93.7387999155283
6	1.80011e-12	32586755	-0.0313407	NA	0.00470695	met-d-XL_HDL_C	rs28383307	T	C	0.194304	Cholesterol in very large HDL || id:met-d-XL_HDL_C	TRUE	reported	igd	44.334132465667
6	5.30005e-10	98583488	0.024414	NA	0.00382033	met-d-XL_HDL_C	rs72934503	G	A	0.451393	Cholesterol in very large HDL || id:met-d-XL_HDL_C	TRUE	reported	igd	40.8390962434674
6	1.29987e-12	127454893	-0.0583336	NA	0.00871503	met-d-XL_HDL_C	rs72959041	A	G	0.04962	Cholesterol in very large HDL || id:met-d-XL_HDL_C	TRUE	reported	igd	44.8022459390915
6	5.30029e-20	43757896	-0.0337447	NA	0.00373161	met-d-XL_HDL_C	rs998584	A	C	0.482334	Cholesterol in very large HDL || id:met-d-XL_HDL_C	TRUE	reported	igd	81.7746410610315
6	6.59933e-24	161005388	-0.0605474	NA	0.00606329	met-d-XL_HDL_C	rs571848809	A	G	0.106388	Cholesterol in very large HDL || id:met-d-XL_HDL_C	TRUE	reported	igd	99.7181737402177
6	9.20005e-09	31423347	-0.0435234	NA	0.00754714	met-d-XL_HDL_C	rs373551315	A	G	0.072513	Cholesterol in very large HDL || id:met-d-XL_HDL_C	TRUE	reported	igd	33.256827417768
6	4.49997e-10	139835498	0.0230497	NA	0.0037897	met-d-XL_HDL_C	rs17585887	C	T	0.590925	Cholesterol in very large HDL || id:met-d-XL_HDL_C	TRUE	reported	igd	36.9931140205027
6	2.30001e-08	34335088	-0.0514339	NA	0.00912776	met-d-XL_HDL_C	rs147627829	A	G	0.044071	Cholesterol in very large HDL || id:met-d-XL_HDL_C	TRUE	reported	igd	31.7519562400509
7	4e-10	28232457	0.024966	NA	0.00392539	met-d-XL_HDL_C	rs849327	G	A	0.656008	Cholesterol in very large HDL || id:met-d-XL_HDL_C	TRUE	reported	igd	40.4512837513671
7	8.10009e-09	75044830	-0.0214377	NA	0.00394813	met-d-XL_HDL_C	rs236651	A	G	0.573864	Cholesterol in very large HDL || id:met-d-XL_HDL_C	TRUE	reported	igd	29.4831233694602
7	9.30037e-14	94953895	-0.0265157	NA	0.00376531	met-d-XL_HDL_C	rs705379	A	G	0.477478	Cholesterol in very large HDL || id:met-d-XL_HDL_C	TRUE	reported	igd	49.591211494653
7	7.19996e-09	25983400	0.0192098	NA	0.00389255	met-d-XL_HDL_C	rs56001710	T	A	0.58058	Cholesterol in very large HDL || id:met-d-XL_HDL_C	TRUE	reported	igd	24.3543917168336
7	8.10028e-20	1029585	-0.0340523	NA	0.00383868	met-d-XL_HDL_C	rs9769088	C	T	0.390949	Cholesterol in very large HDL || id:met-d-XL_HDL_C	TRUE	reported	igd	78.6917279350211
7	2.39994e-58	73033559	0.0876644	NA	0.0055375	met-d-XL_HDL_C	rs34062580	A	G	0.130287	Cholesterol in very large HDL || id:met-d-XL_HDL_C	TRUE	reported	igd	250.621918965722
7	4.79954e-11	130468015	-0.0257388	NA	0.00408593	met-d-XL_HDL_C	rs61462211	C	G	0.324661	Cholesterol in very large HDL || id:met-d-XL_HDL_C	TRUE	reported	igd	39.6821090676273
8	7.8001e-81	19818773	0.115058	NA	0.00620635	met-d-XL_HDL_C	rs117026536	T	G	0.099922	Cholesterol in very large HDL || id:met-d-XL_HDL_C	TRUE	reported	igd	343.685424438714
8	3.10027e-15	11756600	0.0306817	NA	0.00384017	met-d-XL_HDL_C	rs4841605	A	G	0.606733	Cholesterol in very large HDL || id:met-d-XL_HDL_C	TRUE	reported	igd	63.8348639761532
8	1.9002e-22	126490972	0.0347393	NA	0.00374213	met-d-XL_HDL_C	rs2954029	T	A	0.464894	Cholesterol in very large HDL || id:met-d-XL_HDL_C	TRUE	reported	igd	86.1795823389428
8	3.59998e-08	19750044	-0.0503165	NA	0.00916414	met-d-XL_HDL_C	rs59347135	G	C	0.045804	Cholesterol in very large HDL || id:met-d-XL_HDL_C	TRUE	reported	igd	30.1465360780556
9	3.69999e-18	15303583	0.0458916	NA	0.0054264	met-d-XL_HDL_C	rs1215112	A	G	0.863029	Cholesterol in very large HDL || id:met-d-XL_HDL_C	TRUE	reported	igd	71.5225172193694
9	2.90001e-08	139973820	0.0206024	NA	0.00384644	met-d-XL_HDL_C	rs7037849	T	C	0.375085	Cholesterol in very large HDL || id:met-d-XL_HDL_C	TRUE	reported	igd	28.6891515728172
9	2.29985e-14	107661742	-0.0312399	NA	0.00423253	met-d-XL_HDL_C	rs2740488	C	A	0.265313	Cholesterol in very large HDL || id:met-d-XL_HDL_C	TRUE	reported	igd	54.4777522028713
10	4.30002e-10	45938301	0.023957	NA	0.00401497	met-d-XL_HDL_C	rs2242334	T	G	0.68353	Cholesterol in very large HDL || id:met-d-XL_HDL_C	TRUE	reported	igd	35.6041200417782
10	4.70002e-13	65301725	0.0254659	NA	0.00372963	met-d-XL_HDL_C	rs7897379	C	T	0.479366	Cholesterol in very large HDL || id:met-d-XL_HDL_C	TRUE	reported	igd	46.6215340573006
10	4.70002e-13	94839642	0.0267512	NA	0.00374435	met-d-XL_HDL_C	rs2068888	A	G	0.450086	Cholesterol in very large HDL || id:met-d-XL_HDL_C	TRUE	reported	igd	51.0427026884085
10	1.59993e-15	113934384	-0.0327087	NA	0.004169	met-d-XL_HDL_C	rs2803619	C	G	0.724349	Cholesterol in very large HDL || id:met-d-XL_HDL_C	TRUE	reported	igd	61.5549207928329
11	6.59933e-92	116648917	0.110132	NA	0.0054881	met-d-XL_HDL_C	rs964184	C	G	0.867255	Cholesterol in very large HDL || id:met-d-XL_HDL_C	TRUE	reported	igd	402.701289131164
11	4.39997e-10	116714293	-0.121452	NA	0.0196722	met-d-XL_HDL_C	rs141469619	G	A	0.010141	Cholesterol in very large HDL || id:met-d-XL_HDL_C	TRUE	reported	igd	38.1156631059913
11	6.09958e-18	47324666	0.0328485	NA	0.00397856	met-d-XL_HDL_C	rs4752824	A	T	0.321811	Cholesterol in very large HDL || id:met-d-XL_HDL_C	TRUE	reported	igd	68.1677973698788
11	1.80011e-11	64004643	-0.0569825	NA	0.0089029	met-d-XL_HDL_C	rs12294913	G	C	0.049059	Cholesterol in very large HDL || id:met-d-XL_HDL_C	TRUE	reported	igd	40.9656648669149
11	1e-09	118949331	-0.0229578	NA	0.00378484	met-d-XL_HDL_C	rs1177562	T	C	0.410413	Cholesterol in very large HDL || id:met-d-XL_HDL_C	TRUE	reported	igd	36.7930242341616
11	1.1995e-155	61579463	-0.0998685	NA	0.00391663	met-d-XL_HDL_C	rs174554	G	A	0.341706	Cholesterol in very large HDL || id:met-d-XL_HDL_C	TRUE	reported	igd	650.177537936213
11	7.19996e-09	65473798	-0.022913	NA	0.00410206	met-d-XL_HDL_C	rs10750766	A	C	0.70979	Cholesterol in very large HDL || id:met-d-XL_HDL_C	TRUE	reported	igd	31.2003807119024
12	4.00037e-22	125265201	-0.0372716	NA	0.00404733	met-d-XL_HDL_C	rs921919	A	G	0.669512	Cholesterol in very large HDL || id:met-d-XL_HDL_C	TRUE	reported	igd	84.8044888692611
12	3.90032e-12	57848708	0.0267168	NA	0.00411736	met-d-XL_HDL_C	rs3809113	G	C	0.710453	Cholesterol in very large HDL || id:met-d-XL_HDL_C	TRUE	reported	igd	42.1047600442291
12	8.19974e-11	112007756	0.0230562	NA	0.00373212	met-d-XL_HDL_C	rs653178	T	C	0.51605	Cholesterol in very large HDL || id:met-d-XL_HDL_C	TRUE	reported	igd	38.1649117868115
12	1.10002e-13	123188475	0.0326406	NA	0.0045757	met-d-XL_HDL_C	rs56959712	T	G	0.210461	Cholesterol in very large HDL || id:met-d-XL_HDL_C	TRUE	reported	igd	50.8863360001727
12	5.70033e-19	125349480	0.0349387	NA	0.00389593	met-d-XL_HDL_C	rs36226283	A	G	0.358962	Cholesterol in very large HDL || id:met-d-XL_HDL_C	TRUE	reported	igd	80.4250228950931
12	2.80001e-09	124620185	0.0249492	NA	0.0038961	met-d-XL_HDL_C	rs10846606	G	C	0.366524	Cholesterol in very large HDL || id:met-d-XL_HDL_C	TRUE	reported	igd	41.0065335754102
12	2e-09	20582651	0.0273811	NA	0.00469143	met-d-XL_HDL_C	rs12369443	G	A	0.199467	Cholesterol in very large HDL || id:met-d-XL_HDL_C	TRUE	reported	igd	34.0636593789131
15	5.90065e-51	58577163	-0.0655028	NA	0.00459157	met-d-XL_HDL_C	rs10162642	A	G	0.21011	Cholesterol in very large HDL || id:met-d-XL_HDL_C	TRUE	reported	igd	203.515415244901
15	5.90065e-12	43757184	-0.084262	NA	0.0122211	met-d-XL_HDL_C	rs190543502	C	T	0.024112	Cholesterol in very large HDL || id:met-d-XL_HDL_C	TRUE	reported	igd	47.5382215903306
15	1.29999e-10	58833993	0.0729026	NA	0.0111267	met-d-XL_HDL_C	rs6078	A	G	0.028854	Cholesterol in very large HDL || id:met-d-XL_HDL_C	TRUE	reported	igd	42.9292476315844
15	1e-200	58671765	-0.137301	NA	0.00394146	met-d-XL_HDL_C	rs1601935	T	G	0.654652	Cholesterol in very large HDL || id:met-d-XL_HDL_C	TRUE	reported	igd	1213.48148319816
15	1e-200	58723426	0.163246	NA	0.00449936	met-d-XL_HDL_C	rs1077835	G	A	0.219721	Cholesterol in very large HDL || id:met-d-XL_HDL_C	TRUE	reported	igd	1316.38707982161
15	8.9e-10	59058720	-0.0517189	NA	0.00840539	met-d-XL_HDL_C	rs77516617	A	G	0.052807	Cholesterol in very large HDL || id:met-d-XL_HDL_C	TRUE	reported	igd	37.8601927595965
16	3.80014e-17	81534790	0.0341263	NA	0.0040483	met-d-XL_HDL_C	rs2925979	C	T	0.69893	Cholesterol in very large HDL || id:met-d-XL_HDL_C	TRUE	reported	igd	71.0612809121206
16	4.30031e-17	15148646	0.0330185	NA	0.004077	met-d-XL_HDL_C	rs11075253	A	C	0.295786	Cholesterol in very large HDL || id:met-d-XL_HDL_C	TRUE	reported	igd	65.589339375111
16	7.00003e-16	67506247	0.0790079	NA	0.010007	met-d-XL_HDL_C	rs8044652	C	T	0.962947	Cholesterol in very large HDL || id:met-d-XL_HDL_C	TRUE	reported	igd	62.335182823907
16	2.19989e-22	57049137	-0.1047	NA	0.0109591	met-d-XL_HDL_C	rs75911530	A	G	0.032886	Cholesterol in very large HDL || id:met-d-XL_HDL_C	TRUE	reported	igd	91.2732644672571
16	1e-200	56985514	0.163652	NA	0.00408589	met-d-XL_HDL_C	rs72786786	A	G	0.312308	Cholesterol in very large HDL || id:met-d-XL_HDL_C	TRUE	reported	igd	1604.23982562934
17	2.99999e-08	37746847	0.0205943	NA	0.004192	met-d-XL_HDL_C	rs4795386	G	A	0.723017	Cholesterol in very large HDL || id:met-d-XL_HDL_C	TRUE	reported	igd	24.1352344438562
17	4.79999e-10	66457658	0.0293825	NA	0.00448733	met-d-XL_HDL_C	rs2909211	T	C	0.778902	Cholesterol in very large HDL || id:met-d-XL_HDL_C	TRUE	reported	igd	42.8747372793854
17	2.09991e-25	41926126	-0.106779	NA	0.0106733	met-d-XL_HDL_C	rs72836561	T	C	0.031483	Cholesterol in very large HDL || id:met-d-XL_HDL_C	TRUE	reported	igd	100.086214971163
17	1.5e-09	7080316	0.0281558	NA	0.00474001	met-d-XL_HDL_C	rs55714927	T	C	0.191001	Cholesterol in very large HDL || id:met-d-XL_HDL_C	TRUE	reported	igd	35.2839523900098
18	2.59998e-10	47109955	0.104	NA	0.0162899	met-d-XL_HDL_C	rs77960347	G	A	0.013239	Cholesterol in very large HDL || id:met-d-XL_HDL_C	TRUE	reported	igd	40.7595933072612
19	2.90001e-09	45421204	0.0615479	NA	0.0113615	met-d-XL_HDL_C	rs150966173	T	C	0.02797	Cholesterol in very large HDL || id:met-d-XL_HDL_C	TRUE	reported	igd	29.3464203095275
19	1.9002e-39	8429323	0.17561	NA	0.0133608	met-d-XL_HDL_C	rs116843064	A	G	0.019852	Cholesterol in very large HDL || id:met-d-XL_HDL_C	TRUE	reported	igd	172.756167046199
19	1.29987e-15	11206729	-0.0442341	NA	0.00562932	met-d-XL_HDL_C	rs17242381	C	T	0.126669	Cholesterol in very large HDL || id:met-d-XL_HDL_C	TRUE	reported	igd	61.7451026491874
19	6.59933e-11	45173951	-0.0537508	NA	0.00865178	met-d-XL_HDL_C	rs28807203	C	A	0.049209	Cholesterol in very large HDL || id:met-d-XL_HDL_C	TRUE	reported	igd	38.5974781329964
19	8.9002e-12	45357939	0.0243352	NA	0.00377682	met-d-XL_HDL_C	rs2927468	G	A	0.523267	Cholesterol in very large HDL || id:met-d-XL_HDL_C	TRUE	reported	igd	41.5161684383199
19	1e-200	45412079	-0.24342	NA	0.00686814	met-d-XL_HDL_C	rs7412	T	C	0.080658	Cholesterol in very large HDL || id:met-d-XL_HDL_C	TRUE	reported	igd	1256.1289870551
20	1.69981e-14	44609595	0.0463624	NA	0.00623657	met-d-XL_HDL_C	rs6032614	T	G	0.899827	Cholesterol in very large HDL || id:met-d-XL_HDL_C	TRUE	reported	igd	55.263732871119
20	1e-200	44534651	-0.187256	NA	0.00453566	met-d-XL_HDL_C	rs6065904	A	G	0.214776	Cholesterol in very large HDL || id:met-d-XL_HDL_C	TRUE	reported	igd	1704.47447056789
20	1.7e-10	17844684	-0.0234374	NA	0.0039328	met-d-XL_HDL_C	rs2618566	T	G	0.660287	Cholesterol in very large HDL || id:met-d-XL_HDL_C	TRUE	reported	igd	35.5152717220707
20	1.10002e-11	44051918	0.0303856	NA	0.0044431	met-d-XL_HDL_C	rs3091492	A	G	0.753766	Cholesterol in very large HDL || id:met-d-XL_HDL_C	TRUE	reported	igd	46.7695786129521
20	1.29987e-25	44709539	0.0388862	NA	0.0037381	met-d-XL_HDL_C	rs6074013	G	C	0.53858	Cholesterol in very large HDL || id:met-d-XL_HDL_C	TRUE	reported	igd	108.215427767575
1	4.49997e-08	234875182	-0.0207204	NA	0.00405225	met-d-XL_VLDL_C	rs12039675	G	C	0.500947	Cholesterol in very large VLDL || id:met-d-XL_VLDL_C	TRUE	reported	igd	26.1459127898626
1	1.9002e-24	109822166	0.0479462	NA	0.00479746	met-d-XL_VLDL_C	rs599839	A	G	0.772085	Cholesterol in very large VLDL || id:met-d-XL_VLDL_C	TRUE	reported	igd	99.8816390594811
1	8.00018e-26	230296153	-0.0430179	NA	0.00412745	met-d-XL_VLDL_C	rs10864726	T	C	0.605466	Cholesterol in very large VLDL || id:met-d-XL_VLDL_C	TRUE	reported	igd	108.626245606121
1	2.80027e-13	27021913	0.100515	NA	0.0135293	met-d-XL_VLDL_C	rs114165349	C	G	0.022956	Cholesterol in very large VLDL || id:met-d-XL_VLDL_C	TRUE	reported	igd	55.1964440740616
1	6.70039e-76	63025942	0.0760971	NA	0.00422012	met-d-XL_VLDL_C	rs2131925	T	G	0.645706	Cholesterol in very large VLDL || id:met-d-XL_VLDL_C	TRUE	reported	igd	325.152136612152
2	3.29989e-14	227026864	-0.0325343	NA	0.0043355	met-d-XL_VLDL_C	rs13423088	A	T	0.317021	Cholesterol in very large VLDL || id:met-d-XL_VLDL_C	TRUE	reported	igd	56.3124668775501
2	2.19786e-116	21231524	-0.113156	NA	0.00497103	met-d-XL_VLDL_C	rs676210	A	G	0.205765	Cholesterol in very large VLDL || id:met-d-XL_VLDL_C	TRUE	reported	igd	518.158236284152
2	4.49987e-16	21530659	-0.0335994	NA	0.00411665	met-d-XL_VLDL_C	rs60960031	A	G	0.402844	Cholesterol in very large VLDL || id:met-d-XL_VLDL_C	TRUE	reported	igd	66.6154789830353
2	4.49997e-08	134646819	0.0262703	NA	0.00482672	met-d-XL_VLDL_C	rs6723127	G	C	0.768329	Cholesterol in very large VLDL || id:met-d-XL_VLDL_C	TRUE	reported	igd	29.6227827004944
2	3.19963e-31	165528876	-0.0471639	NA	0.00412952	met-d-XL_VLDL_C	rs13389219	T	C	0.392528	Cholesterol in very large VLDL || id:met-d-XL_VLDL_C	TRUE	reported	igd	130.442847935994
2	1.79999e-09	44072576	-0.0261466	NA	0.00431821	met-d-XL_VLDL_C	rs4299376	T	G	0.676279	Cholesterol in very large VLDL || id:met-d-XL_VLDL_C	TRUE	reported	igd	36.6625719501353
2	1.9002e-90	27730940	-0.0817352	NA	0.00412035	met-d-XL_VLDL_C	rs1260326	C	T	0.603982	Cholesterol in very large VLDL || id:met-d-XL_VLDL_C	TRUE	reported	igd	393.504807414169
3	1.40001e-08	52838654	-0.0361225	NA	0.0061838	met-d-XL_VLDL_C	rs9968117	T	C	0.120934	Cholesterol in very large VLDL || id:met-d-XL_VLDL_C	TRUE	reported	igd	34.122805416572
3	8.69961e-16	135956305	0.0371243	NA	0.00477502	met-d-XL_VLDL_C	rs684773	C	A	0.767067	Cholesterol in very large VLDL || id:met-d-XL_VLDL_C	TRUE	reported	igd	60.4458038021894
4	9.30037e-17	87976359	0.0330148	NA	0.00414011	met-d-XL_VLDL_C	rs1471251	T	A	0.397126	Cholesterol in very large VLDL || id:met-d-XL_VLDL_C	TRUE	reported	igd	63.5906963910639
4	1.69981e-16	3443931	-0.0337387	NA	0.00417631	met-d-XL_VLDL_C	rs13108218	G	A	0.615355	Cholesterol in very large VLDL || id:met-d-XL_VLDL_C	TRUE	reported	igd	65.2636310782048
4	1e-08	171563776	-0.0263636	NA	0.00474612	met-d-XL_VLDL_C	rs4491981	A	C	0.241217	Cholesterol in very large VLDL || id:met-d-XL_VLDL_C	TRUE	reported	igd	30.8554580668781
5	3.90032e-24	55860781	0.0516399	NA	0.00511505	met-d-XL_VLDL_C	rs3936511	G	A	0.192433	Cholesterol in very large VLDL || id:met-d-XL_VLDL_C	TRUE	reported	igd	101.92272314603
5	1.80011e-26	156443066	0.0432668	NA	0.00420788	met-d-XL_VLDL_C	rs4704834	G	A	0.644037	Cholesterol in very large VLDL || id:met-d-XL_VLDL_C	TRUE	reported	igd	105.726257640913
5	1.9002e-16	74656539	0.0334945	NA	0.00411819	met-d-XL_VLDL_C	rs12916	C	T	0.400342	Cholesterol in very large VLDL || id:met-d-XL_VLDL_C	TRUE	reported	igd	66.1506687168504
5	4e-08	67492589	-0.0276979	NA	0.00524704	met-d-XL_VLDL_C	rs13188623	C	T	0.182683	Cholesterol in very large VLDL || id:met-d-XL_VLDL_C	TRUE	reported	igd	27.8653778215837
6	6.20012e-14	32558284	0.0851629	NA	0.0118223	met-d-XL_VLDL_C	rs7757916	C	T	0.036821	Cholesterol in very large VLDL || id:met-d-XL_VLDL_C	TRUE	reported	igd	51.8915845169803
6	1.9002e-74	160922870	-0.273387	NA	0.0149495	met-d-XL_VLDL_C	rs117733303	G	A	0.0185	Cholesterol in very large VLDL || id:met-d-XL_VLDL_C	TRUE	reported	igd	334.427809000515
6	3.50026e-17	127455029	0.0325514	NA	0.00404361	met-d-XL_VLDL_C	rs2186037	G	A	0.51879	Cholesterol in very large VLDL || id:met-d-XL_VLDL_C	TRUE	reported	igd	64.8038517570943
6	2.39994e-13	43757896	0.0293113	NA	0.00403482	met-d-XL_VLDL_C	rs998584	A	C	0.482334	Cholesterol in very large VLDL || id:met-d-XL_VLDL_C	TRUE	reported	igd	52.7742209700742
6	1.99986e-95	161010118	-0.152682	NA	0.00747025	met-d-XL_VLDL_C	rs10455872	G	A	0.07899	Cholesterol in very large VLDL || id:met-d-XL_VLDL_C	TRUE	reported	igd	417.739370536001
6	3.40001e-10	161091952	0.0566513	NA	0.00902182	met-d-XL_VLDL_C	rs12055389	T	C	0.054089	Cholesterol in very large VLDL || id:met-d-XL_VLDL_C	TRUE	reported	igd	39.43042376713
6	4.40048e-24	32585068	0.0459128	NA	0.00453373	met-d-XL_VLDL_C	rs28752534	C	T	0.3004	Cholesterol in very large VLDL || id:met-d-XL_VLDL_C	TRUE	reported	igd	102.554861556948
6	9.70063e-16	139834012	-0.03368	NA	0.00416881	met-d-XL_VLDL_C	rs632057	G	T	0.627779	Cholesterol in very large VLDL || id:met-d-XL_VLDL_C	TRUE	reported	igd	65.2709542111327
6	9.09913e-16	160521885	0.059914	NA	0.00770922	met-d-XL_VLDL_C	rs146203232	T	C	0.07466	Cholesterol in very large VLDL || id:met-d-XL_VLDL_C	TRUE	reported	igd	60.3998348752304
7	1.69981e-12	130433594	0.0313198	NA	0.00435463	met-d-XL_VLDL_C	rs11976955	G	C	0.314213	Cholesterol in very large VLDL || id:met-d-XL_VLDL_C	TRUE	reported	igd	51.7291616207103
7	3.09999e-10	73111504	-0.0537415	NA	0.00822783	met-d-XL_VLDL_C	rs4717804	C	A	0.929962	Cholesterol in very large VLDL || id:met-d-XL_VLDL_C	TRUE	reported	igd	42.6627600228305
7	9.49948e-61	73037366	-0.0831535	NA	0.00502412	met-d-XL_VLDL_C	rs55747707	A	G	0.203628	Cholesterol in very large VLDL || id:met-d-XL_VLDL_C	TRUE	reported	igd	273.930922311619
8	1.10002e-13	19750044	0.0724426	NA	0.00991357	met-d-XL_VLDL_C	rs59347135	G	C	0.045804	Cholesterol in very large VLDL || id:met-d-XL_VLDL_C	TRUE	reported	igd	53.3983580297838
8	2.39994e-11	59388565	-0.0277729	NA	0.00427004	met-d-XL_VLDL_C	rs2081687	C	T	0.663094	Cholesterol in very large VLDL || id:met-d-XL_VLDL_C	TRUE	reported	igd	42.3037214810072
8	1.7e-10	10663120	0.0287542	NA	0.00420967	met-d-XL_VLDL_C	rs11998606	T	C	0.402116	Cholesterol in very large VLDL || id:met-d-XL_VLDL_C	TRUE	reported	igd	46.655889473297
8	9.90832e-164	19819724	-0.180326	NA	0.00669174	met-d-XL_VLDL_C	rs328	G	C	0.10031	Cholesterol in very large VLDL || id:met-d-XL_VLDL_C	TRUE	reported	igd	726.170465201656
8	5.79429e-101	126500031	-0.0860305	NA	0.00413152	met-d-XL_VLDL_C	rs28601761	G	C	0.420164	Cholesterol in very large VLDL || id:met-d-XL_VLDL_C	TRUE	reported	igd	433.595908114866
8	3.10027e-24	19773155	0.157829	NA	0.0152083	met-d-XL_VLDL_C	rs144503444	C	T	0.018253	Cholesterol in very large VLDL || id:met-d-XL_VLDL_C	TRUE	reported	igd	107.699148080687
8	8.70001e-09	19972140	-0.115083	NA	0.0196817	met-d-XL_VLDL_C	rs150564454	A	G	0.011474	Cholesterol in very large VLDL || id:met-d-XL_VLDL_C	TRUE	reported	igd	34.1898451423828
8	2.5e-10	126631799	0.0308991	NA	0.00495242	met-d-XL_VLDL_C	rs3860847	A	G	0.212511	Cholesterol in very large VLDL || id:met-d-XL_VLDL_C	TRUE	reported	igd	38.9275187161097
10	4.49997e-08	99710001	0.0221739	NA	0.00419076	met-d-XL_VLDL_C	rs201289443	G	C	0.410222	Cholesterol in very large VLDL || id:met-d-XL_VLDL_C	TRUE	reported	igd	27.9961678872513
10	4.19952e-12	64882300	-0.0277456	NA	0.00406595	met-d-XL_VLDL_C	rs10761716	G	C	0.441499	Cholesterol in very large VLDL || id:met-d-XL_VLDL_C	TRUE	reported	igd	46.5654896840893
10	3.69999e-08	115792062	-0.0227023	NA	0.00457826	met-d-XL_VLDL_C	rs2484294	A	G	0.733574	Cholesterol in very large VLDL || id:met-d-XL_VLDL_C	TRUE	reported	igd	24.5888836171765
10	1e-13	94797973	-0.0284987	NA	0.0041185	met-d-XL_VLDL_C	rs2478236	A	G	0.403779	Cholesterol in very large VLDL || id:met-d-XL_VLDL_C	TRUE	reported	igd	47.8819643129942
11	7.8001e-20	61603510	0.0376835	NA	0.00422134	met-d-XL_VLDL_C	rs174576	A	C	0.350038	Cholesterol in very large VLDL || id:met-d-XL_VLDL_C	TRUE	reported	igd	79.6896280037753
11	2.90001e-38	116714293	0.263378	NA	0.0213094	met-d-XL_VLDL_C	rs141469619	G	A	0.010141	Cholesterol in very large VLDL || id:met-d-XL_VLDL_C	TRUE	reported	igd	152.762426326157
11	1.79999e-09	126260684	0.0450459	NA	0.0072999	met-d-XL_VLDL_C	rs12804228	G	A	0.084719	Cholesterol in very large VLDL || id:met-d-XL_VLDL_C	TRUE	reported	igd	38.0782266961943
11	1e-200	116648917	-0.202068	NA	0.00594486	met-d-XL_VLDL_C	rs964184	C	G	0.867255	Cholesterol in very large VLDL || id:met-d-XL_VLDL_C	TRUE	reported	igd	1155.3453556744
12	2.80027e-15	124409502	-0.0328205	NA	0.0043264	met-d-XL_VLDL_C	rs7133378	A	G	0.319792	Cholesterol in very large VLDL || id:met-d-XL_VLDL_C	TRUE	reported	igd	57.5489025490611
12	4.39997e-08	124645824	0.0228056	NA	0.00422838	met-d-XL_VLDL_C	rs9888360	C	G	0.365912	Cholesterol in very large VLDL || id:met-d-XL_VLDL_C	TRUE	reported	igd	29.0894148665878
12	2.39994e-12	57781893	-0.0326904	NA	0.0047192	met-d-XL_VLDL_C	rs2122982	A	G	0.238662	Cholesterol in very large VLDL || id:met-d-XL_VLDL_C	TRUE	reported	igd	47.9848015418958
13	1.59993e-12	114551993	0.029186	NA	0.00429859	met-d-XL_VLDL_C	rs6602909	C	T	0.328949	Cholesterol in very large VLDL || id:met-d-XL_VLDL_C	TRUE	reported	igd	46.0995948099546
15	3.40017e-21	43726625	0.116966	NA	0.0127681	met-d-XL_VLDL_C	rs150844304	C	A	0.025676	Cholesterol in very large VLDL || id:met-d-XL_VLDL_C	TRUE	reported	igd	83.9202416017125
16	9.20005e-09	57049137	0.0674628	NA	0.011898	met-d-XL_VLDL_C	rs75911530	A	G	0.032886	Cholesterol in very large VLDL || id:met-d-XL_VLDL_C	TRUE	reported	igd	32.1499865447326
16	8.49963e-15	72108093	0.0385514	NA	0.00515043	met-d-XL_VLDL_C	rs2000999	A	G	0.188616	Cholesterol in very large VLDL || id:met-d-XL_VLDL_C	TRUE	reported	igd	56.0264790394962
16	4.10204e-113	56989590	-0.096306	NA	0.00431249	met-d-XL_VLDL_C	rs247616	T	C	0.32471	Cholesterol in very large VLDL || id:met-d-XL_VLDL_C	TRUE	reported	igd	498.712769246204
17	1.20005e-22	41874745	0.115276	NA	0.0121336	met-d-XL_VLDL_C	rs112259268	A	C	0.028616	Cholesterol in very large VLDL || id:met-d-XL_VLDL_C	TRUE	reported	igd	90.2606484317025
17	1.89998e-08	65825248	0.0293903	NA	0.00517764	met-d-XL_VLDL_C	rs12603589	C	T	0.188257	Cholesterol in very large VLDL || id:met-d-XL_VLDL_C	TRUE	reported	igd	32.2213948377687
17	1.6e-10	17431208	0.0571004	NA	0.00881368	met-d-XL_VLDL_C	rs8078513	A	C	0.057351	Cholesterol in very large VLDL || id:met-d-XL_VLDL_C	TRUE	reported	igd	41.9723943170257
17	1.5e-08	66823805	0.0469011	NA	0.0086781	met-d-XL_VLDL_C	rs112001035	A	G	0.059725	Cholesterol in very large VLDL || id:met-d-XL_VLDL_C	TRUE	reported	igd	29.2090045654516
19	1e-09	8439538	-0.0528038	NA	0.00876153	met-d-XL_VLDL_C	rs57192995	C	G	0.056299	Cholesterol in very large VLDL || id:met-d-XL_VLDL_C	TRUE	reported	igd	36.322058219828
19	3.69999e-59	19379549	-0.124387	NA	0.00769046	met-d-XL_VLDL_C	rs58542926	T	C	0.074402	Cholesterol in very large VLDL || id:met-d-XL_VLDL_C	TRUE	reported	igd	261.604585245303
19	5.10035e-25	11209629	-0.0627741	NA	0.00610047	met-d-XL_VLDL_C	rs73015033	A	G	0.126317	Cholesterol in very large VLDL || id:met-d-XL_VLDL_C	TRUE	reported	igd	105.884989596605
19	2.99985e-85	45430280	0.0836906	NA	0.0043373	met-d-XL_VLDL_C	rs5112	G	C	0.533746	Cholesterol in very large VLDL || id:met-d-XL_VLDL_C	TRUE	reported	igd	372.318347541476
19	3.50026e-50	8429323	-0.213319	NA	0.0144675	met-d-XL_VLDL_C	rs116843064	A	G	0.019852	Cholesterol in very large VLDL || id:met-d-XL_VLDL_C	TRUE	reported	igd	217.406285611413
19	2.90001e-40	45424514	0.0683172	NA	0.00532134	met-d-XL_VLDL_C	rs157592	C	A	0.185289	Cholesterol in very large VLDL || id:met-d-XL_VLDL_C	TRUE	reported	igd	164.823108214708
20	1.20005e-15	44545048	-0.0367455	NA	0.00466139	met-d-XL_VLDL_C	rs4810479	T	C	0.750222	Cholesterol in very large VLDL || id:met-d-XL_VLDL_C	TRUE	reported	igd	62.1408861572144
20	4.70002e-19	39179822	0.10035	NA	0.0118562	met-d-XL_VLDL_C	rs1883711	C	G	0.0312	Cholesterol in very large VLDL || id:met-d-XL_VLDL_C	TRUE	reported	igd	71.6380441313103
22	2.1e-08	50868669	0.0227962	NA	0.00416024	met-d-XL_VLDL_C	rs9616847	T	A	0.388281	Cholesterol in very large VLDL || id:met-d-XL_VLDL_C	TRUE	reported	igd	30.0253546876329
1	1.50003e-67	109817590	-0.0831842	NA	0.00482191	met-d-XS_VLDL_C	rs12740374	T	G	0.221059	Cholesterol in very small VLDL || id:met-d-XS_VLDL_C	TRUE	reported	igd	297.607237325567
1	3.59998e-14	55521313	0.0311087	NA	0.00419504	met-d-XS_VLDL_C	rs472495	T	G	0.649117	Cholesterol in very small VLDL || id:met-d-XS_VLDL_C	TRUE	reported	igd	54.9909868082834
1	2.39994e-32	62999675	0.0481817	NA	0.00418888	met-d-XS_VLDL_C	rs7534572	G	C	0.647484	Cholesterol in very small VLDL || id:met-d-XS_VLDL_C	TRUE	reported	igd	132.302606403032
1	8.49963e-97	55505647	-0.313688	NA	0.0152712	met-d-XS_VLDL_C	rs11591147	T	G	0.017458	Cholesterol in very small VLDL || id:met-d-XS_VLDL_C	TRUE	reported	igd	421.938816743507
1	4.10015e-13	220970028	0.0295569	NA	0.00438971	met-d-XS_VLDL_C	rs2642438	G	A	0.703836	Cholesterol in very small VLDL || id:met-d-XS_VLDL_C	TRUE	reported	igd	45.3363032099486
1	3.09999e-10	234848609	0.0240789	NA	0.00402219	met-d-XS_VLDL_C	rs486142	A	G	0.517267	Cholesterol in very small VLDL || id:met-d-XS_VLDL_C	TRUE	reported	igd	35.8383595595321
1	5e-10	25713234	0.0235334	NA	0.00400836	met-d-XS_VLDL_C	rs1293261	T	A	0.525195	Cholesterol in very small VLDL || id:met-d-XS_VLDL_C	TRUE	reported	igd	34.4695738373145
1	4.90004e-14	55526428	0.0859369	NA	0.0112194	met-d-XS_VLDL_C	rs11206517	G	T	0.033009	Cholesterol in very small VLDL || id:met-d-XS_VLDL_C	TRUE	reported	igd	58.6705423269379
2	6.19998e-09	63208460	0.023788	NA	0.00428989	met-d-XS_VLDL_C	rs2539980	C	T	0.682107	Cholesterol in very small VLDL || id:met-d-XS_VLDL_C	TRUE	reported	igd	30.7484725705878
2	4.30002e-08	20358356	-0.0214786	NA	0.00403691	met-d-XS_VLDL_C	rs13009332	C	T	0.543948	Cholesterol in very small VLDL || id:met-d-XS_VLDL_C	TRUE	reported	igd	28.3083010663105
2	2.39994e-93	21288321	0.103018	NA	0.00520354	met-d-XS_VLDL_C	rs562338	G	A	0.819635	Cholesterol in very small VLDL || id:met-d-XS_VLDL_C	TRUE	reported	igd	391.947982815434
2	1.69981e-25	44072576	-0.0442773	NA	0.00429263	met-d-XS_VLDL_C	rs4299376	T	G	0.676279	Cholesterol in very small VLDL || id:met-d-XS_VLDL_C	TRUE	reported	igd	106.393561548926
2	9.79941e-16	21149771	-0.0330057	NA	0.00423253	met-d-XS_VLDL_C	rs140798831	C	T	0.656802	Cholesterol in very small VLDL || id:met-d-XS_VLDL_C	TRUE	reported	igd	60.810392377557
3	2.80027e-12	135804550	-0.0323475	NA	0.00477864	met-d-XS_VLDL_C	rs61791721	A	T	0.231267	Cholesterol in very small VLDL || id:met-d-XS_VLDL_C	TRUE	reported	igd	45.821870640009
3	2.99999e-08	12327431	-0.0250893	NA	0.00459046	met-d-XS_VLDL_C	rs13076933	G	T	0.259654	Cholesterol in very small VLDL || id:met-d-XS_VLDL_C	TRUE	reported	igd	29.8720256966204
4	6.09958e-12	69340991	0.0309357	NA	0.00467816	met-d-XS_VLDL_C	rs4860948	A	T	0.244346	Cholesterol in very small VLDL || id:met-d-XS_VLDL_C	TRUE	reported	igd	43.7290207981235
5	4.00037e-42	74639259	0.0562619	NA	0.00414217	met-d-XS_VLDL_C	rs3843482	G	T	0.373806	Cholesterol in very small VLDL || id:met-d-XS_VLDL_C	TRUE	reported	igd	184.490051076051
5	3.89996e-08	122827953	-0.0217149	NA	0.0040365	met-d-XS_VLDL_C	rs1500188	G	A	0.450398	Cholesterol in very small VLDL || id:met-d-XS_VLDL_C	TRUE	reported	igd	28.9404815893323
5	4.79954e-20	156397673	0.0380178	NA	0.00415247	met-d-XS_VLDL_C	rs6882345	A	G	0.632845	Cholesterol in very small VLDL || id:met-d-XS_VLDL_C	TRUE	reported	igd	83.8225669329197
6	6.4003e-13	160575366	0.037088	NA	0.00532793	met-d-XS_VLDL_C	rs11753995	A	G	0.171032	Cholesterol in very small VLDL || id:met-d-XS_VLDL_C	TRUE	reported	igd	48.4562507414903
6	2.29985e-17	32601288	0.0446171	NA	0.00519774	met-d-XS_VLDL_C	rs72848251	A	G	0.19466	Cholesterol in very small VLDL || id:met-d-XS_VLDL_C	TRUE	reported	igd	73.6840645826636
6	7.29962e-17	160543148	0.0624535	NA	0.0078846	met-d-XS_VLDL_C	rs12208357	T	C	0.069998	Cholesterol in very small VLDL || id:met-d-XS_VLDL_C	TRUE	reported	igd	62.7414039562453
7	1.40001e-10	44584551	0.0321107	NA	0.00517613	met-d-XS_VLDL_C	rs10260606	C	G	0.182659	Cholesterol in very small VLDL || id:met-d-XS_VLDL_C	TRUE	reported	igd	38.4847966173278
7	5.40008e-18	1191384	-0.0336932	NA	0.00412186	met-d-XS_VLDL_C	rs13226659	C	G	0.403344	Cholesterol in very small VLDL || id:met-d-XS_VLDL_C	TRUE	reported	igd	66.8187037475785
7	2.90001e-08	28189411	0.0206672	NA	0.00401939	met-d-XS_VLDL_C	rs1635852	C	T	0.505966	Cholesterol in very small VLDL || id:met-d-XS_VLDL_C	TRUE	reported	igd	26.438876069026
7	3.89996e-08	21598753	0.0247297	NA	0.00486807	met-d-XS_VLDL_C	rs56130071	C	G	0.218465	Cholesterol in very small VLDL || id:met-d-XS_VLDL_C	TRUE	reported	igd	25.8062004765497
8	9.09913e-12	116658583	-0.0312409	NA	0.00448068	met-d-XS_VLDL_C	rs2737245	T	G	0.278598	Cholesterol in very small VLDL || id:met-d-XS_VLDL_C	TRUE	reported	igd	48.6137603840347
8	7.8001e-48	126506694	-0.0586953	NA	0.00416254	met-d-XS_VLDL_C	rs112875651	A	G	0.392383	Cholesterol in very small VLDL || id:met-d-XS_VLDL_C	TRUE	reported	igd	198.833617339273
8	5.19996e-09	59370320	-0.0239837	NA	0.0042657	met-d-XS_VLDL_C	rs4738679	A	G	0.666722	Cholesterol in very small VLDL || id:met-d-XS_VLDL_C	TRUE	reported	igd	31.6119836365869
9	1.10002e-30	136149711	0.0581205	NA	0.00518546	met-d-XS_VLDL_C	rs115478735	T	A	0.18331	Cholesterol in very small VLDL || id:met-d-XS_VLDL_C	TRUE	reported	igd	125.627323317283
10	1.09999e-09	113921825	-0.0274571	NA	0.00446482	met-d-XS_VLDL_C	rs2792735	A	G	0.720334	Cholesterol in very small VLDL || id:met-d-XS_VLDL_C	TRUE	reported	igd	37.8182493545644
10	8.9e-09	65320006	0.0216794	NA	0.00401087	met-d-XS_VLDL_C	rs2393986	T	A	0.479673	Cholesterol in very small VLDL || id:met-d-XS_VLDL_C	TRUE	reported	igd	29.2157705567192
11	2.49977e-11	5701074	0.0498987	NA	0.0078083	met-d-XS_VLDL_C	rs11601507	A	C	0.069166	Cholesterol in very small VLDL || id:met-d-XS_VLDL_C	TRUE	reported	igd	40.838095525066
11	4.70002e-65	61557826	-0.0695761	NA	0.00421291	met-d-XS_VLDL_C	rs102274	C	T	0.343862	Cholesterol in very small VLDL || id:met-d-XS_VLDL_C	TRUE	reported	igd	272.744373164405
11	7.49998e-10	126223122	0.054245	NA	0.00866827	met-d-XS_VLDL_C	rs112819436	G	A	0.05698	Cholesterol in very small VLDL || id:met-d-XS_VLDL_C	TRUE	reported	igd	39.1610715262654
12	3.80014e-23	121424406	-0.0410139	NA	0.00413462	met-d-XS_VLDL_C	rs2393776	A	G	0.620284	Cholesterol in very small VLDL || id:met-d-XS_VLDL_C	TRUE	reported	igd	98.3990565030079
12	1.2e-08	112007756	0.0234902	NA	0.00401523	met-d-XS_VLDL_C	rs653178	T	C	0.51605	Cholesterol in very small VLDL || id:met-d-XS_VLDL_C	TRUE	reported	igd	34.2257184840777
12	4.49997e-09	124850753	-0.023302	NA	0.00411673	met-d-XS_VLDL_C	rs2141247	A	C	0.612775	Cholesterol in very small VLDL || id:met-d-XS_VLDL_C	TRUE	reported	igd	32.0391973308221
13	1.40001e-08	32976645	-0.0251464	NA	0.00423662	met-d-XS_VLDL_C	rs61946985	A	T	0.451443	Cholesterol in very small VLDL || id:met-d-XS_VLDL_C	TRUE	reported	igd	35.229997706294
15	1e-200	58723426	0.181711	NA	0.00484107	met-d-XS_VLDL_C	rs1077835	G	A	0.219721	Cholesterol in very small VLDL || id:met-d-XS_VLDL_C	TRUE	reported	igd	1408.89851703572
15	8.10028e-11	58833993	0.0773465	NA	0.0119717	met-d-XS_VLDL_C	rs6078	A	G	0.028854	Cholesterol in very small VLDL || id:met-d-XS_VLDL_C	TRUE	reported	igd	41.7416567014318
15	3.79997e-10	59058720	-0.0578105	NA	0.00904375	met-d-XS_VLDL_C	rs77516617	A	G	0.052807	Cholesterol in very small VLDL || id:met-d-XS_VLDL_C	TRUE	reported	igd	40.8616927821019
15	1e-200	58671765	-0.157515	NA	0.0042408	met-d-XS_VLDL_C	rs1601935	T	G	0.654652	Cholesterol in very small VLDL || id:met-d-XS_VLDL_C	TRUE	reported	igd	1379.58432949753
15	1.9002e-74	58577163	-0.0883177	NA	0.00494029	met-d-XS_VLDL_C	rs10162642	A	G	0.21011	Cholesterol in very small VLDL || id:met-d-XS_VLDL_C	TRUE	reported	igd	319.588110875336
16	2.29985e-71	56989590	-0.0763285	NA	0.00428372	met-d-XS_VLDL_C	rs247616	T	C	0.32471	Cholesterol in very small VLDL || id:met-d-XS_VLDL_C	TRUE	reported	igd	317.490915797983
16	3.50026e-16	72144174	-0.0410048	NA	0.00517583	met-d-XS_VLDL_C	rs9302635	C	T	0.182457	Cholesterol in very small VLDL || id:met-d-XS_VLDL_C	TRUE	reported	igd	62.7638229944435
16	1.6e-09	15054534	0.0299865	NA	0.00482244	met-d-XS_VLDL_C	rs56015824	A	T	0.654364	Cholesterol in very small VLDL || id:met-d-XS_VLDL_C	TRUE	reported	igd	38.6649889658263
17	4.19952e-40	67081278	0.179557	NA	0.0134794	met-d-XS_VLDL_C	rs77542162	G	A	0.022667	Cholesterol in very small VLDL || id:met-d-XS_VLDL_C	TRUE	reported	igd	177.444915283162
17	2.80027e-13	67191270	-0.0436518	NA	0.00598084	met-d-XS_VLDL_C	rs72631343	G	C	0.129021	Cholesterol in very small VLDL || id:met-d-XS_VLDL_C	TRUE	reported	igd	53.2696624566845
17	7.8001e-13	64210580	0.0811389	NA	0.011651	met-d-XS_VLDL_C	rs1801689	C	A	0.030531	Cholesterol in very small VLDL || id:met-d-XS_VLDL_C	TRUE	reported	igd	48.4988931127969
17	1.69981e-12	45766771	0.0277005	NA	0.0040384	met-d-XS_VLDL_C	rs56325564	A	G	0.482712	Cholesterol in very small VLDL || id:met-d-XS_VLDL_C	TRUE	reported	igd	47.0496665702059
18	8.60003e-12	47160953	0.0344735	NA	0.00526551	met-d-XS_VLDL_C	rs7241918	T	G	0.822907	Cholesterol in very small VLDL || id:met-d-XS_VLDL_C	TRUE	reported	igd	42.8637213463599
18	1.20005e-17	47109955	0.148268	NA	0.0175112	met-d-XS_VLDL_C	rs77960347	G	A	0.013239	Cholesterol in very small VLDL || id:met-d-XS_VLDL_C	TRUE	reported	igd	71.6907365302666
19	1e-200	45319631	-0.299617	NA	0.00988677	met-d-XS_VLDL_C	rs118147862	A	G	0.045766	Cholesterol in very small VLDL || id:met-d-XS_VLDL_C	TRUE	reported	igd	918.383431845631
19	2.90001e-12	49114236	-0.0294662	NA	0.00408599	met-d-XS_VLDL_C	rs454715	G	T	0.582944	Cholesterol in very small VLDL || id:met-d-XS_VLDL_C	TRUE	reported	igd	52.0060256352838
19	4.60257e-142	11197598	-0.153714	NA	0.00616296	met-d-XS_VLDL_C	rs73015024	T	G	0.119667	Cholesterol in very small VLDL || id:met-d-XS_VLDL_C	TRUE	reported	igd	622.082737654676
19	1.90108e-143	45400747	-0.292606	NA	0.0116344	met-d-XS_VLDL_C	rs61679753	A	T	0.030646	Cholesterol in very small VLDL || id:met-d-XS_VLDL_C	TRUE	reported	igd	632.526131649303
19	3.19963e-16	45393516	0.148645	NA	0.0185273	met-d-XS_VLDL_C	rs117310449	T	C	0.011985	Cholesterol in very small VLDL || id:met-d-XS_VLDL_C	TRUE	reported	igd	64.368937873858
19	1.89998e-09	45351516	0.0578895	NA	0.00990887	met-d-XS_VLDL_C	rs41289512	G	C	0.042302	Cholesterol in very small VLDL || id:met-d-XS_VLDL_C	TRUE	reported	igd	34.131182551246
19	1.50003e-31	19388500	-0.0873533	NA	0.00758791	met-d-XS_VLDL_C	rs8107974	T	A	0.075555	Cholesterol in very small VLDL || id:met-d-XS_VLDL_C	TRUE	reported	igd	132.530028175994
19	7.59976e-15	11227480	0.0321574	NA	0.00408371	met-d-XS_VLDL_C	rs2738447	C	A	0.59317	Cholesterol in very small VLDL || id:met-d-XS_VLDL_C	TRUE	reported	igd	62.008620308258
20	1.7e-09	17844684	-0.0241721	NA	0.00423268	met-d-XS_VLDL_C	rs2618566	T	G	0.660287	Cholesterol in very small VLDL || id:met-d-XS_VLDL_C	TRUE	reported	igd	32.6135363177747
20	1.10002e-40	44563007	-0.0668496	NA	0.00515346	met-d-XS_VLDL_C	rs1057208	T	C	0.186275	Cholesterol in very small VLDL || id:met-d-XS_VLDL_C	TRUE	reported	igd	168.26733130654
20	4.10015e-11	39186590	-0.0281455	NA	0.00433296	met-d-XS_VLDL_C	rs6102034	G	C	0.323219	Cholesterol in very small VLDL || id:met-d-XS_VLDL_C	TRUE	reported	igd	42.1937938615346
22	1.7e-08	50868669	0.0240099	NA	0.00413224	met-d-XS_VLDL_C	rs9616847	T	A	0.388281	Cholesterol in very small VLDL || id:met-d-XS_VLDL_C	TRUE	reported	igd	33.7605589085865
1	1.40001e-09	55505647	-0.0968449	NA	0.01581	met-d-XXL_VLDL_C_pct	rs11591147	T	G	0.017428	Cholesterol to total lipids ratio in chylomicrons and extremely large VLDL || id:met-d-XXL_VLDL_C_pct	TRUE	reported	igd	37.5223275447569
1	3.40017e-16	109821511	0.0407131	NA	0.00501167	met-d-XXL_VLDL_C_pct	rs602633	G	T	0.782641	Cholesterol to total lipids ratio in chylomicrons and extremely large VLDL || id:met-d-XXL_VLDL_C_pct	TRUE	reported	igd	65.9938417061673
2	4.30031e-24	21383353	0.0424837	NA	0.00417406	met-d-XXL_VLDL_C_pct	rs34468875	T	C	0.438412	Cholesterol to total lipids ratio in chylomicrons and extremely large VLDL || id:met-d-XXL_VLDL_C_pct	TRUE	reported	igd	103.592256145397
5	1.7e-10	55815892	-0.0297532	NA	0.00487386	met-d-XXL_VLDL_C_pct	rs458356	G	A	0.762876	Cholesterol to total lipids ratio in chylomicrons and extremely large VLDL || id:met-d-XXL_VLDL_C_pct	TRUE	reported	igd	37.2667279522146
6	1e-200	160985526	0.279194	NA	0.00775649	met-d-XXL_VLDL_C_pct	rs118039278	A	G	0.077726	Cholesterol to total lipids ratio in chylomicrons and extremely large VLDL || id:met-d-XXL_VLDL_C_pct	TRUE	reported	igd	1295.63206586775
6	1.09999e-09	161062118	-0.0982572	NA	0.0167601	met-d-XXL_VLDL_C_pct	rs569944069	A	G	0.016251	Cholesterol to total lipids ratio in chylomicrons and extremely large VLDL || id:met-d-XXL_VLDL_C_pct	TRUE	reported	igd	34.369685409597
6	1.29987e-16	160578069	0.149699	NA	0.0180164	met-d-XXL_VLDL_C_pct	rs146534110	T	G	0.01337	Cholesterol to total lipids ratio in chylomicrons and extremely large VLDL || id:met-d-XXL_VLDL_C_pct	TRUE	reported	igd	69.0401565541048
6	6.29941e-13	32452517	-0.0311776	NA	0.00439623	met-d-XXL_VLDL_C_pct	rs28479879	C	T	0.609033	Cholesterol to total lipids ratio in chylomicrons and extremely large VLDL || id:met-d-XXL_VLDL_C_pct	TRUE	reported	igd	50.2949696713038
6	1.1995e-101	160922870	0.333045	NA	0.0155933	met-d-XXL_VLDL_C_pct	rs117733303	G	A	0.017921	Cholesterol to total lipids ratio in chylomicrons and extremely large VLDL || id:met-d-XXL_VLDL_C_pct	TRUE	reported	igd	456.173200169084
6	2.70023e-36	161017363	0.145447	NA	0.0115666	met-d-XXL_VLDL_C_pct	rs73596816	A	G	0.033257	Cholesterol to total lipids ratio in chylomicrons and extremely large VLDL || id:met-d-XXL_VLDL_C_pct	TRUE	reported	igd	158.124112846516
6	6.09958e-12	161339399	-0.0796034	NA	0.0122223	met-d-XXL_VLDL_C_pct	rs1247304	G	A	0.030812	Cholesterol to total lipids ratio in chylomicrons and extremely large VLDL || id:met-d-XXL_VLDL_C_pct	TRUE	reported	igd	42.4187001748552
6	3.09999e-10	161080457	-0.0908451	NA	0.0144959	met-d-XXL_VLDL_C_pct	rs117857195	T	G	0.024353	Cholesterol to total lipids ratio in chylomicrons and extremely large VLDL || id:met-d-XXL_VLDL_C_pct	TRUE	reported	igd	39.2746791588805
6	1.6e-08	161206206	-0.111969	NA	0.0198034	met-d-XXL_VLDL_C_pct	rs566629674	A	T	0.013115	Cholesterol to total lipids ratio in chylomicrons and extremely large VLDL || id:met-d-XXL_VLDL_C_pct	TRUE	reported	igd	31.968045132774
7	1.09999e-09	1117436	-0.025984	NA	0.00432964	met-d-XXL_VLDL_C_pct	rs10274367	C	T	0.355372	Cholesterol to total lipids ratio in chylomicrons and extremely large VLDL || id:met-d-XXL_VLDL_C_pct	TRUE	reported	igd	36.0170750372194
7	4.00037e-12	25991826	0.0367223	NA	0.00566907	met-d-XXL_VLDL_C_pct	rs4722551	C	T	0.157882	Cholesterol to total lipids ratio in chylomicrons and extremely large VLDL || id:met-d-XXL_VLDL_C_pct	TRUE	reported	igd	41.9600608478815
8	5.49997e-10	126484276	0.0280863	NA	0.00435549	met-d-XXL_VLDL_C_pct	rs4336630	G	T	0.653956	Cholesterol to total lipids ratio in chylomicrons and extremely large VLDL || id:met-d-XXL_VLDL_C_pct	TRUE	reported	igd	41.5829234616583
8	5.39995e-09	10614275	-0.0258236	NA	0.00457423	met-d-XXL_VLDL_C_pct	rs718742	G	T	0.290647	Cholesterol to total lipids ratio in chylomicrons and extremely large VLDL || id:met-d-XXL_VLDL_C_pct	TRUE	reported	igd	31.8711383997945
9	6.79986e-27	136149711	0.057358	NA	0.0053564	met-d-XXL_VLDL_C_pct	rs115478735	T	A	0.182909	Cholesterol to total lipids ratio in chylomicrons and extremely large VLDL || id:met-d-XXL_VLDL_C_pct	TRUE	reported	igd	114.667936306161
10	1.5e-08	65121485	0.0239184	NA	0.00425819	met-d-XXL_VLDL_C_pct	rs12358789	G	A	0.439361	Cholesterol to total lipids ratio in chylomicrons and extremely large VLDL || id:met-d-XXL_VLDL_C_pct	TRUE	reported	igd	31.551076211289
15	5.00035e-117	58683366	-0.0967803	NA	0.00425384	met-d-XXL_VLDL_C_pct	rs1532085	G	A	0.615031	Cholesterol to total lipids ratio in chylomicrons and extremely large VLDL || id:met-d-XXL_VLDL_C_pct	TRUE	reported	igd	517.620689061393
15	3.3037e-105	58723939	0.10835	NA	0.00502135	met-d-XXL_VLDL_C_pct	rs2070895	A	G	0.217133	Cholesterol to total lipids ratio in chylomicrons and extremely large VLDL || id:met-d-XXL_VLDL_C_pct	TRUE	reported	igd	465.604151234528
15	9.20005e-09	58833993	0.0700399	NA	0.012396	met-d-XXL_VLDL_C_pct	rs6078	A	G	0.028755	Cholesterol to total lipids ratio in chylomicrons and extremely large VLDL || id:met-d-XXL_VLDL_C_pct	TRUE	reported	igd	31.9247790016291
16	1.69981e-88	56993886	-0.0880338	NA	0.00442353	met-d-XXL_VLDL_C_pct	rs821840	G	A	0.324447	Cholesterol to total lipids ratio in chylomicrons and extremely large VLDL || id:met-d-XXL_VLDL_C_pct	TRUE	reported	igd	396.059963800598
16	3.59998e-09	56834096	-0.0251342	NA	0.00417877	met-d-XXL_VLDL_C_pct	rs4783959	G	A	0.43266	Cholesterol to total lipids ratio in chylomicrons and extremely large VLDL || id:met-d-XXL_VLDL_C_pct	TRUE	reported	igd	36.1770538859821
17	8.9002e-37	64210580	0.150751	NA	0.0120828	met-d-XXL_VLDL_C_pct	rs1801689	C	A	0.03022	Cholesterol to total lipids ratio in chylomicrons and extremely large VLDL || id:met-d-XXL_VLDL_C_pct	TRUE	reported	igd	155.662940317968
19	5.19996e-09	11198502	-0.0361461	NA	0.00636907	met-d-XXL_VLDL_C_pct	rs17248727	C	T	0.119945	Cholesterol to total lipids ratio in chylomicrons and extremely large VLDL || id:met-d-XXL_VLDL_C_pct	TRUE	reported	igd	32.208525796899
19	2.70023e-22	45413233	-0.071155	NA	0.0076078	met-d-XXL_VLDL_C_pct	rs1065853	T	G	0.081189	Cholesterol to total lipids ratio in chylomicrons and extremely large VLDL || id:met-d-XXL_VLDL_C_pct	TRUE	reported	igd	87.476756555694
20	4.60045e-31	44545773	0.0606628	NA	0.005303	met-d-XXL_VLDL_C_pct	rs73307905	C	A	0.187264	Cholesterol to total lipids ratio in chylomicrons and extremely large VLDL || id:met-d-XXL_VLDL_C_pct	TRUE	reported	igd	130.858413263528
22	1.39991e-21	44324730	0.0467324	NA	0.00502124	met-d-XXL_VLDL_C_pct	rs738408	T	C	0.216642	Cholesterol to total lipids ratio in chylomicrons and extremely large VLDL || id:met-d-XXL_VLDL_C_pct	TRUE	reported	igd	86.6192085076455
1	8.19974e-11	62999675	-0.0275596	NA	0.00421422	met-d-IDL_C_pct	rs7534572	G	C	0.647484	Cholesterol to total lipids ratio in IDL || id:met-d-IDL_C_pct	TRUE	reported	igd	42.7672585466101
1	4.00037e-29	230297136	0.0447955	NA	0.00413934	met-d-IDL_C_pct	rs2281721	T	C	0.612639	Cholesterol to total lipids ratio in IDL || id:met-d-IDL_C_pct	TRUE	reported	igd	117.113396492599
1	6.00067e-14	27262545	-0.0891976	NA	0.0122062	met-d-IDL_C_pct	rs182050989	T	C	0.028141	Cholesterol to total lipids ratio in IDL || id:met-d-IDL_C_pct	TRUE	reported	igd	53.4005063453682
1	1.29999e-10	109817590	-0.03102	NA	0.00485108	met-d-IDL_C_pct	rs12740374	T	G	0.221059	Cholesterol to total lipids ratio in IDL || id:met-d-IDL_C_pct	TRUE	reported	igd	40.8890211041326
1	5.10035e-30	55505647	-0.171934	NA	0.0153635	met-d-IDL_C_pct	rs11591147	T	G	0.017458	Cholesterol to total lipids ratio in IDL || id:met-d-IDL_C_pct	TRUE	reported	igd	125.240041997672
1	6.20012e-20	220970028	0.039731	NA	0.00441625	met-d-IDL_C_pct	rs2642438	G	A	0.703836	Cholesterol to total lipids ratio in IDL || id:met-d-IDL_C_pct	TRUE	reported	igd	80.9378551170401
1	6.49995e-09	150618632	-0.0251587	NA	0.00444599	met-d-IDL_C_pct	rs2055975	C	A	0.710344	Cholesterol to total lipids ratio in IDL || id:met-d-IDL_C_pct	TRUE	reported	igd	32.0213346899374
1	1.10002e-15	39618556	-0.0389517	NA	0.00493191	met-d-IDL_C_pct	rs67408364	G	A	0.213624	Cholesterol to total lipids ratio in IDL || id:met-d-IDL_C_pct	TRUE	reported	igd	62.3767219564599
2	6.19998e-09	3639909	-0.027477	NA	0.00530136	met-d-IDL_C_pct	rs13402475	G	C	0.815963	Cholesterol to total lipids ratio in IDL || id:met-d-IDL_C_pct	TRUE	reported	igd	26.8635889574473
2	8.50002e-10	21372547	-0.0507281	NA	0.00839364	met-d-IDL_C_pct	rs11689541	C	T	0.062037	Cholesterol to total lipids ratio in IDL || id:met-d-IDL_C_pct	TRUE	reported	igd	36.5255290801887
2	1.6e-08	44072576	-0.0242314	NA	0.00431844	met-d-IDL_C_pct	rs4299376	T	G	0.676279	Cholesterol to total lipids ratio in IDL || id:met-d-IDL_C_pct	TRUE	reported	igd	31.4849663660008
2	2.90001e-25	227105921	-0.0433641	NA	0.00420573	met-d-IDL_C_pct	rs2943650	T	C	0.644755	Cholesterol to total lipids ratio in IDL || id:met-d-IDL_C_pct	TRUE	reported	igd	106.3109252189
2	2.49977e-52	27730940	0.0615993	NA	0.00412057	met-d-IDL_C_pct	rs1260326	C	T	0.603982	Cholesterol to total lipids ratio in IDL || id:met-d-IDL_C_pct	TRUE	reported	igd	223.479124512773
2	2.09991e-17	165513091	0.0334899	NA	0.00410871	met-d-IDL_C_pct	rs10195252	C	T	0.405186	Cholesterol to total lipids ratio in IDL || id:met-d-IDL_C_pct	TRUE	reported	igd	66.4380264736535
2	4.60002e-09	211540507	-0.0268661	NA	0.00434207	met-d-IDL_C_pct	rs1047891	A	C	0.314995	Cholesterol to total lipids ratio in IDL || id:met-d-IDL_C_pct	TRUE	reported	igd	38.2838505942784
2	1.9002e-15	219699999	-0.079443	NA	0.010439	met-d-IDL_C_pct	rs78058190	A	G	0.0501	Cholesterol to total lipids ratio in IDL || id:met-d-IDL_C_pct	TRUE	reported	igd	57.9153222116937
2	8.20352e-107	21226560	-0.107893	NA	0.00496985	met-d-IDL_C_pct	rs2678379	G	A	0.793824	Cholesterol to total lipids ratio in IDL || id:met-d-IDL_C_pct	TRUE	reported	igd	471.302752158794
3	7.69999e-09	172253678	-0.0327522	NA	0.00578731	met-d-IDL_C_pct	rs6764884	T	G	0.143355	Cholesterol to total lipids ratio in IDL || id:met-d-IDL_C_pct	TRUE	reported	igd	32.0278261392028
3	2.49977e-25	135956305	-0.0480316	NA	0.00477156	met-d-IDL_C_pct	rs684773	C	A	0.767067	Cholesterol to total lipids ratio in IDL || id:met-d-IDL_C_pct	TRUE	reported	igd	101.328900260659
4	3.80014e-14	103188709	-0.0575165	NA	0.00768759	met-d-IDL_C_pct	rs13107325	T	C	0.074284	Cholesterol to total lipids ratio in IDL || id:met-d-IDL_C_pct	TRUE	reported	igd	55.9763368710658
4	9.20026e-12	87985166	-0.0271465	NA	0.00413303	met-d-IDL_C_pct	rs3775228	T	C	0.398292	Cholesterol to total lipids ratio in IDL || id:met-d-IDL_C_pct	TRUE	reported	igd	43.1410362345906
4	1e-09	77414144	-0.0249328	NA	0.00405022	met-d-IDL_C_pct	rs10008637	C	T	0.461937	Cholesterol to total lipids ratio in IDL || id:met-d-IDL_C_pct	TRUE	reported	igd	37.8952589333608
5	1.79999e-09	156428793	-0.0248573	NA	0.00427265	met-d-IDL_C_pct	rs12652795	C	A	0.458455	Cholesterol to total lipids ratio in IDL || id:met-d-IDL_C_pct	TRUE	reported	igd	33.846461415076
5	3.29997e-10	131638817	-0.0338109	NA	0.00548253	met-d-IDL_C_pct	rs272838	T	C	0.166558	Cholesterol to total lipids ratio in IDL || id:met-d-IDL_C_pct	TRUE	reported	igd	38.0321983106846
5	1.29987e-17	55861894	-0.0436381	NA	0.00502253	met-d-IDL_C_pct	rs9687846	A	G	0.201407	Cholesterol to total lipids ratio in IDL || id:met-d-IDL_C_pct	TRUE	reported	igd	75.4895066884622
5	1.69981e-15	74910870	0.0324856	NA	0.00414592	met-d-IDL_C_pct	rs984976	G	A	0.383947	Cholesterol to total lipids ratio in IDL || id:met-d-IDL_C_pct	TRUE	reported	igd	61.3959819346879
6	3.69999e-10	32537532	-0.0743362	NA	0.0117077	met-d-IDL_C_pct	rs6906291	T	C	0.036769	Cholesterol to total lipids ratio in IDL || id:met-d-IDL_C_pct	TRUE	reported	igd	40.3141532331384
6	7.39946e-13	32604221	0.0391328	NA	0.00570824	met-d-IDL_C_pct	rs6910310	G	A	0.146347	Cholesterol to total lipids ratio in IDL || id:met-d-IDL_C_pct	TRUE	reported	igd	46.9977858047333
6	1e-18	160922870	0.129039	NA	0.014961	met-d-IDL_C_pct	rs117733303	G	A	0.0185	Cholesterol to total lipids ratio in IDL || id:met-d-IDL_C_pct	TRUE	reported	igd	74.3910573748011
6	1.20005e-15	31383130	-0.0501139	NA	0.00655286	met-d-IDL_C_pct	rs9266834	A	T	0.110229	Cholesterol to total lipids ratio in IDL || id:met-d-IDL_C_pct	TRUE	reported	igd	58.4863643072036
6	1.29999e-08	139834012	0.023895	NA	0.00417203	met-d-IDL_C_pct	rs632057	G	T	0.627779	Cholesterol to total lipids ratio in IDL || id:met-d-IDL_C_pct	TRUE	reported	igd	32.80342754466
6	4.49987e-24	161010118	0.0738503	NA	0.00747601	met-d-IDL_C_pct	rs10455872	G	A	0.07899	Cholesterol to total lipids ratio in IDL || id:met-d-IDL_C_pct	TRUE	reported	igd	97.5808912719987
6	2.99985e-11	161125454	-0.0490985	NA	0.00789713	met-d-IDL_C_pct	rs12212146	C	T	0.074301	Cholesterol to total lipids ratio in IDL || id:met-d-IDL_C_pct	TRUE	reported	igd	38.654305431701
6	1.29999e-09	43758873	-0.0236069	NA	0.00406209	met-d-IDL_C_pct	rs6905288	A	G	0.568549	Cholesterol to total lipids ratio in IDL || id:met-d-IDL_C_pct	TRUE	reported	igd	33.7737152755367
7	5.19996e-09	128739415	0.0239006	NA	0.00413013	met-d-IDL_C_pct	rs116111303	T	A	0.427586	Cholesterol to total lipids ratio in IDL || id:met-d-IDL_C_pct	TRUE	reported	igd	33.4880734659149
7	6.4003e-13	73123473	-0.0643918	NA	0.0093625	met-d-IDL_C_pct	rs72555385	G	A	0.04931	Cholesterol to total lipids ratio in IDL || id:met-d-IDL_C_pct	TRUE	reported	igd	47.3017784394966
7	1.29987e-11	17978828	0.0275811	NA	0.00406386	met-d-IDL_C_pct	rs56287412	C	T	0.507997	Cholesterol to total lipids ratio in IDL || id:met-d-IDL_C_pct	TRUE	reported	igd	46.0623074319774
7	1.59993e-72	73025975	0.106971	NA	0.00600414	met-d-IDL_C_pct	rs13234131	G	A	0.129426	Cholesterol to total lipids ratio in IDL || id:met-d-IDL_C_pct	TRUE	reported	igd	317.417225356667
7	8.10028e-13	25991826	0.038423	NA	0.00552201	met-d-IDL_C_pct	rs4722551	C	T	0.158088	Cholesterol to total lipids ratio in IDL || id:met-d-IDL_C_pct	TRUE	reported	igd	48.4159172450909
8	2.90001e-13	19972140	0.135294	NA	0.0196746	met-d-IDL_C_pct	rs150564454	A	G	0.011474	Cholesterol to total lipids ratio in IDL || id:met-d-IDL_C_pct	TRUE	reported	igd	47.2873798508944
8	2.5e-09	19979846	-0.0645084	NA	0.0107986	met-d-IDL_C_pct	rs112928559	T	C	0.040054	Cholesterol to total lipids ratio in IDL || id:met-d-IDL_C_pct	TRUE	reported	igd	35.6859803211625
8	2.29985e-13	19750044	-0.0674696	NA	0.00991001	met-d-IDL_C_pct	rs59347135	G	C	0.045804	Cholesterol to total lipids ratio in IDL || id:met-d-IDL_C_pct	TRUE	reported	igd	46.3519581093338
8	3.50026e-25	9183596	0.069417	NA	0.00703346	met-d-IDL_C_pct	rs4841132	G	A	0.909149	Cholesterol to total lipids ratio in IDL || id:met-d-IDL_C_pct	TRUE	reported	igd	97.4077782525151
8	2.89734e-181	19818773	0.188197	NA	0.00671148	met-d-IDL_C_pct	rs117026536	T	G	0.099922	Cholesterol to total lipids ratio in IDL || id:met-d-IDL_C_pct	TRUE	reported	igd	786.300934211933
8	1.9002e-32	126507308	0.0505033	NA	0.00439394	met-d-IDL_C_pct	rs2980888	C	T	0.698841	Cholesterol to total lipids ratio in IDL || id:met-d-IDL_C_pct	TRUE	reported	igd	132.108654427061
8	2.80001e-08	9239458	-0.0260709	NA	0.00466554	met-d-IDL_C_pct	rs6601302	G	T	0.750334	Cholesterol to total lipids ratio in IDL || id:met-d-IDL_C_pct	TRUE	reported	igd	31.2254145805831
9	4.49987e-12	136141870	0.0375749	NA	0.00521311	met-d-IDL_C_pct	rs2519093	T	C	0.183745	Cholesterol to total lipids ratio in IDL || id:met-d-IDL_C_pct	TRUE	reported	igd	51.9519542775334
10	2.29985e-25	113934384	-0.0456111	NA	0.00451217	met-d-IDL_C_pct	rs2803619	C	G	0.724349	Cholesterol to total lipids ratio in IDL || id:met-d-IDL_C_pct	TRUE	reported	igd	102.181008564207
10	4.00037e-37	64904071	0.0493402	NA	0.00403911	met-d-IDL_C_pct	rs7073746	G	A	0.4735	Cholesterol to total lipids ratio in IDL || id:met-d-IDL_C_pct	TRUE	reported	igd	149.221172994139
11	4e-10	65473798	-0.0268625	NA	0.00444147	met-d-IDL_C_pct	rs10750766	A	C	0.70979	Cholesterol to total lipids ratio in IDL || id:met-d-IDL_C_pct	TRUE	reported	igd	36.5796369641256
11	4.90004e-09	46893769	0.033572	NA	0.00593808	met-d-IDL_C_pct	rs58389391	C	T	0.132329	Cholesterol to total lipids ratio in IDL || id:met-d-IDL_C_pct	TRUE	reported	igd	31.9640896696286
11	2.29985e-73	61557803	-0.0754225	NA	0.00421577	met-d-IDL_C_pct	rs102275	C	T	0.349784	Cholesterol to total lipids ratio in IDL || id:met-d-IDL_C_pct	TRUE	reported	igd	320.072254824301
11	3.10027e-18	75456580	-0.0483019	NA	0.00555969	met-d-IDL_C_pct	rs695112	T	A	0.158038	Cholesterol to total lipids ratio in IDL || id:met-d-IDL_C_pct	TRUE	reported	igd	75.4791977720812
11	5.19996e-41	116916060	-0.264632	NA	0.0204086	met-d-IDL_C_pct	rs144018203	C	G	0.010654	Cholesterol to total lipids ratio in IDL || id:met-d-IDL_C_pct	TRUE	reported	igd	168.135062855335
11	2.19786e-183	116648917	0.167981	NA	0.00594219	met-d-IDL_C_pct	rs964184	C	G	0.867255	Cholesterol to total lipids ratio in IDL || id:met-d-IDL_C_pct	TRUE	reported	igd	799.148072559844
11	3.09999e-08	64004643	-0.0556971	NA	0.00963954	met-d-IDL_C_pct	rs12294913	G	C	0.049059	Cholesterol to total lipids ratio in IDL || id:met-d-IDL_C_pct	TRUE	reported	igd	33.3850896488179
11	8.30042e-12	117095283	0.0513799	NA	0.00803067	met-d-IDL_C_pct	rs59781045	T	C	0.068064	Cholesterol to total lipids ratio in IDL || id:met-d-IDL_C_pct	TRUE	reported	igd	40.9338835044408
12	4.40048e-13	111910219	0.0274779	NA	0.00403876	met-d-IDL_C_pct	rs10774625	G	A	0.502837	Cholesterol to total lipids ratio in IDL || id:met-d-IDL_C_pct	TRUE	reported	igd	46.2882737421225
12	2.80001e-08	57696677	0.0260619	NA	0.00471765	met-d-IDL_C_pct	rs11172147	A	G	0.238709	Cholesterol to total lipids ratio in IDL || id:met-d-IDL_C_pct	TRUE	reported	igd	30.5183263440893
14	5.19996e-10	64236191	-0.0341748	NA	0.00555629	met-d-IDL_C_pct	rs12880341	C	T	0.158288	Cholesterol to total lipids ratio in IDL || id:met-d-IDL_C_pct	TRUE	reported	igd	37.8305062962735
15	3.40017e-12	58833993	-0.0788978	NA	0.0120463	met-d-IDL_C_pct	rs6078	A	G	0.028854	Cholesterol to total lipids ratio in IDL || id:met-d-IDL_C_pct	TRUE	reported	igd	42.8965571776634
15	1e-200	58671765	0.135855	NA	0.00426723	met-d-IDL_C_pct	rs1601935	T	G	0.654652	Cholesterol to total lipids ratio in IDL || id:met-d-IDL_C_pct	TRUE	reported	igd	1013.58260920472
15	1e-200	58723426	-0.175572	NA	0.00487123	met-d-IDL_C_pct	rs1077835	G	A	0.219721	Cholesterol to total lipids ratio in IDL || id:met-d-IDL_C_pct	TRUE	reported	igd	1299.07205729135
15	9.49948e-58	43757184	-0.207525	NA	0.0132311	met-d-IDL_C_pct	rs190543502	C	T	0.024112	Cholesterol to total lipids ratio in IDL || id:met-d-IDL_C_pct	TRUE	reported	igd	246.007836373876
15	1.10002e-43	58577163	0.0693438	NA	0.00497107	met-d-IDL_C_pct	rs10162642	A	G	0.21011	Cholesterol to total lipids ratio in IDL || id:met-d-IDL_C_pct	TRUE	reported	igd	194.587759116796
15	1.79999e-09	59053438	0.107344	NA	0.0176285	met-d-IDL_C_pct	rs143862097	A	C	0.013766	Cholesterol to total lipids ratio in IDL || id:met-d-IDL_C_pct	TRUE	reported	igd	37.0787281724575
16	8.40001e-10	15172118	0.025156	NA	0.00443125	met-d-IDL_C_pct	rs11644601	C	T	0.296692	Cholesterol to total lipids ratio in IDL || id:met-d-IDL_C_pct	TRUE	reported	igd	32.2278005367221
16	2.29985e-15	81534790	0.0335463	NA	0.00439544	met-d-IDL_C_pct	rs2925979	C	T	0.69893	Cholesterol to total lipids ratio in IDL || id:met-d-IDL_C_pct	TRUE	reported	igd	58.2484724792464
16	8.70001e-09	992717	0.0397654	NA	0.00702587	met-d-IDL_C_pct	rs141737799	A	G	0.090661	Cholesterol to total lipids ratio in IDL || id:met-d-IDL_C_pct	TRUE	reported	igd	32.0339498421268
17	1.69981e-24	41926126	-0.11886	NA	0.0115532	met-d-IDL_C_pct	rs72836561	T	C	0.031483	Cholesterol to total lipids ratio in IDL || id:met-d-IDL_C_pct	TRUE	reported	igd	105.844152219215
17	1.09999e-09	4692559	0.0345497	NA	0.00576409	met-d-IDL_C_pct	rs2304969	T	G	0.145911	Cholesterol to total lipids ratio in IDL || id:met-d-IDL_C_pct	TRUE	reported	igd	35.9275047030983
17	2e-09	76402116	0.0245128	NA	0.0041533	met-d-IDL_C_pct	rs2376584	A	G	0.408769	Cholesterol to total lipids ratio in IDL || id:met-d-IDL_C_pct	TRUE	reported	igd	34.8336705046425
18	3.29997e-10	47066144	0.123747	NA	0.0195445	met-d-IDL_C_pct	rs80204526	A	C	0.011038	Cholesterol to total lipids ratio in IDL || id:met-d-IDL_C_pct	TRUE	reported	igd	40.0885390248337
19	4.40048e-13	44951058	0.0361503	NA	0.0049465	met-d-IDL_C_pct	rs35660276	T	C	0.790444	Cholesterol to total lipids ratio in IDL || id:met-d-IDL_C_pct	TRUE	reported	igd	53.4106403222864
19	1e-200	45232161	-0.321324	NA	0.00965228	met-d-IDL_C_pct	rs62117160	A	G	0.04543	Cholesterol to total lipids ratio in IDL || id:met-d-IDL_C_pct	TRUE	reported	igd	1108.22133258346
19	3.50002e-08	8429066	0.0482288	NA	0.00872041	met-d-IDL_C_pct	rs35137994	T	C	0.056405	Cholesterol to total lipids ratio in IDL || id:met-d-IDL_C_pct	TRUE	reported	igd	30.5871564090658
19	1.29999e-09	45820144	-0.0815938	NA	0.0135959	met-d-IDL_C_pct	rs17875609	T	C	0.023905	Cholesterol to total lipids ratio in IDL || id:met-d-IDL_C_pct	TRUE	reported	igd	36.0162420216113
19	1.29987e-65	8429323	0.241819	NA	0.0144168	met-d-IDL_C_pct	rs116843064	A	G	0.019852	Cholesterol to total lipids ratio in IDL || id:met-d-IDL_C_pct	TRUE	reported	igd	281.347522031326
19	2.70023e-25	45323243	0.0517002	NA	0.00527134	met-d-IDL_C_pct	rs28399635	G	A	0.182703	Cholesterol to total lipids ratio in IDL || id:met-d-IDL_C_pct	TRUE	reported	igd	96.1927605415169
19	2.09991e-15	11207777	-0.0475317	NA	0.00606973	met-d-IDL_C_pct	rs117423069	T	C	0.126605	Cholesterol to total lipids ratio in IDL || id:met-d-IDL_C_pct	TRUE	reported	igd	61.3236433551915
19	1e-200	45296364	-0.43832	NA	0.0146382	met-d-IDL_C_pct	rs112450640	A	G	0.019506	Cholesterol to total lipids ratio in IDL || id:met-d-IDL_C_pct	TRUE	reported	igd	896.617521914071
20	2.90001e-12	12959398	0.0280592	NA	0.00414328	met-d-IDL_C_pct	rs4814176	C	T	0.608183	Cholesterol to total lipids ratio in IDL || id:met-d-IDL_C_pct	TRUE	reported	igd	45.8629516931991
20	3.90032e-12	43042364	-0.0763834	NA	0.0117858	met-d-IDL_C_pct	rs1800961	T	C	0.030197	Cholesterol to total lipids ratio in IDL || id:met-d-IDL_C_pct	TRUE	reported	igd	42.0029542956611
22	3.69999e-16	44324855	-0.0383417	NA	0.00491395	met-d-IDL_C_pct	rs3747207	A	G	0.214999	Cholesterol to total lipids ratio in IDL || id:met-d-IDL_C_pct	TRUE	reported	igd	60.8809279321788
1	6.49995e-10	40086357	-0.0272356	NA	0.00473388	met-d-L_HDL_C_pct	rs61232586	T	G	0.216028	Cholesterol to total lipids ratio in large HDL || id:met-d-L_HDL_C_pct	TRUE	reported	igd	33.1008697237832
1	1.50003e-13	161194641	-0.029435	NA	0.00401729	met-d-L_HDL_C_pct	rs4656292	G	A	0.619566	Cholesterol to total lipids ratio in large HDL || id:met-d-L_HDL_C_pct	TRUE	reported	igd	53.6860823098341
1	6.70039e-31	109817590	-0.0535507	NA	0.00468244	met-d-L_HDL_C_pct	rs12740374	T	G	0.221059	Cholesterol to total lipids ratio in large HDL || id:met-d-L_HDL_C_pct	TRUE	reported	igd	130.793409835779
1	3.59998e-47	63047987	0.0584517	NA	0.00407809	met-d-L_HDL_C_pct	rs11207994	T	C	0.350929	Cholesterol to total lipids ratio in large HDL || id:met-d-L_HDL_C_pct	TRUE	reported	igd	205.43795398449
1	1.09999e-09	93820684	-0.0237981	NA	0.00397977	met-d-L_HDL_C_pct	rs6658257	G	A	0.602146	Cholesterol to total lipids ratio in large HDL || id:met-d-L_HDL_C_pct	TRUE	reported	igd	35.757621447171
1	2.39999e-09	27284913	-0.0776566	NA	0.0129223	met-d-L_HDL_C_pct	rs79598313	T	C	0.023202	Cholesterol to total lipids ratio in large HDL || id:met-d-L_HDL_C_pct	TRUE	reported	igd	36.1141257332315
2	3.59998e-11	219699999	-0.069973	NA	0.010075	met-d-L_HDL_C_pct	rs78058190	A	G	0.0501	Cholesterol to total lipids ratio in large HDL || id:met-d-L_HDL_C_pct	TRUE	reported	igd	48.2359546970919
2	1.50003e-29	227112754	-0.045196	NA	0.00405788	met-d-L_HDL_C_pct	rs2943654	T	C	0.64513	Cholesterol to total lipids ratio in large HDL || id:met-d-L_HDL_C_pct	TRUE	reported	igd	124.051380071136
2	6.70039e-83	27730940	0.0757377	NA	0.0039769	met-d-L_HDL_C_pct	rs1260326	C	T	0.603982	Cholesterol to total lipids ratio in large HDL || id:met-d-L_HDL_C_pct	TRUE	reported	igd	362.689416927401
2	1.10002e-29	165528876	0.0439826	NA	0.00398574	met-d-L_HDL_C_pct	rs13389219	T	C	0.392528	Cholesterol to total lipids ratio in large HDL || id:met-d-L_HDL_C_pct	TRUE	reported	igd	121.770998526979
2	6.1e-10	44055510	-0.0503221	NA	0.00815915	met-d-L_HDL_C_pct	rs114938914	T	C	0.061414	Cholesterol to total lipids ratio in large HDL || id:met-d-L_HDL_C_pct	TRUE	reported	igd	38.0388762167464
2	2e-09	111888043	0.0385477	NA	0.00647467	met-d-L_HDL_C_pct	rs72836348	A	G	0.102123	Cholesterol to total lipids ratio in large HDL || id:met-d-L_HDL_C_pct	TRUE	reported	igd	35.4455454860509
2	2.99985e-12	21241744	-0.0362387	NA	0.00511342	met-d-L_HDL_C_pct	rs12720828	T	C	0.175784	Cholesterol to total lipids ratio in large HDL || id:met-d-L_HDL_C_pct	TRUE	reported	igd	50.2252709079797
3	9.40005e-09	49873188	-0.0245967	NA	0.00415928	met-d-L_HDL_C_pct	rs4519692	T	C	0.322246	Cholesterol to total lipids ratio in large HDL || id:met-d-L_HDL_C_pct	TRUE	reported	igd	34.9717506203518
3	6.29941e-13	12206489	-0.116111	NA	0.0160813	met-d-L_HDL_C_pct	rs11922042	C	T	0.017208	Cholesterol to total lipids ratio in large HDL || id:met-d-L_HDL_C_pct	TRUE	reported	igd	52.1320043828497
3	3.69999e-10	150097635	-0.043765	NA	0.00772255	met-d-L_HDL_C_pct	rs9844972	C	G	0.070765	Cholesterol to total lipids ratio in large HDL || id:met-d-L_HDL_C_pct	TRUE	reported	igd	32.1168104026495
3	4.09996e-08	52344680	0.027673	NA	0.00505057	met-d-L_HDL_C_pct	rs17052058	G	A	0.180833	Cholesterol to total lipids ratio in large HDL || id:met-d-L_HDL_C_pct	TRUE	reported	igd	30.0214522397995
4	3.50026e-11	89704367	-0.0266632	NA	0.00400126	met-d-L_HDL_C_pct	rs13118477	A	G	0.390377	Cholesterol to total lipids ratio in large HDL || id:met-d-L_HDL_C_pct	TRUE	reported	igd	44.4049101405342
4	4.49997e-08	171562265	0.0239738	NA	0.00459172	met-d-L_HDL_C_pct	rs13118087	G	A	0.241039	Cholesterol to total lipids ratio in large HDL || id:met-d-L_HDL_C_pct	TRUE	reported	igd	27.2598185960219
4	1.80011e-14	88018991	-0.0283634	NA	0.00397557	met-d-L_HDL_C_pct	rs2035403	G	A	0.398324	Cholesterol to total lipids ratio in large HDL || id:met-d-L_HDL_C_pct	TRUE	reported	igd	50.8999985556986
4	3.69999e-10	3374898	-0.0244143	NA	0.00396439	met-d-L_HDL_C_pct	rs10937924	C	T	0.59152	Cholesterol to total lipids ratio in large HDL || id:met-d-L_HDL_C_pct	TRUE	reported	igd	37.9258924986799
4	3.59998e-11	103188709	-0.0469355	NA	0.00742428	met-d-L_HDL_C_pct	rs13107325	T	C	0.074284	Cholesterol to total lipids ratio in large HDL || id:met-d-L_HDL_C_pct	TRUE	reported	igd	39.966324696575
5	1.10002e-18	75010002	0.0358342	NA	0.00405424	met-d-L_HDL_C_pct	rs6864091	C	T	0.362544	Cholesterol to total lipids ratio in large HDL || id:met-d-L_HDL_C_pct	TRUE	reported	igd	78.1225693438289
5	1.29987e-28	55860781	-0.0535027	NA	0.00493906	met-d-L_HDL_C_pct	rs3936511	G	A	0.192433	Cholesterol to total lipids ratio in large HDL || id:met-d-L_HDL_C_pct	TRUE	reported	igd	117.344514972538
6	2e-08	25590311	-0.0313675	NA	0.00582177	met-d-L_HDL_C_pct	rs17492120	T	C	0.128254	Cholesterol to total lipids ratio in large HDL || id:met-d-L_HDL_C_pct	TRUE	reported	igd	29.0301798016359
6	2.19999e-09	31196376	-0.0238788	NA	0.00401269	met-d-L_HDL_C_pct	rs3130521	C	T	0.616082	Cholesterol to total lipids ratio in large HDL || id:met-d-L_HDL_C_pct	TRUE	reported	igd	35.4122708157997
6	7.8001e-16	32579671	-0.0311738	NA	0.0039195	met-d-L_HDL_C_pct	rs13191975	T	C	0.457471	Cholesterol to total lipids ratio in large HDL || id:met-d-L_HDL_C_pct	TRUE	reported	igd	63.2583925658749
6	2.19989e-12	127454893	-0.0625673	NA	0.00910578	met-d-L_HDL_C_pct	rs72959041	A	G	0.04962	Cholesterol to total lipids ratio in large HDL || id:met-d-L_HDL_C_pct	TRUE	reported	igd	47.2128830520176
6	1.20005e-22	43757896	-0.0374184	NA	0.00389892	met-d-L_HDL_C_pct	rs998584	A	C	0.482334	Cholesterol to total lipids ratio in large HDL || id:met-d-L_HDL_C_pct	TRUE	reported	igd	92.1046969820156
6	2.90001e-13	139835689	0.0288998	NA	0.00395376	met-d-L_HDL_C_pct	rs668459	T	C	0.590334	Cholesterol to total lipids ratio in large HDL || id:met-d-L_HDL_C_pct	TRUE	reported	igd	53.4280185120438
6	1.10002e-36	161005388	-0.0777365	NA	0.00633515	met-d-L_HDL_C_pct	rs571848809	A	G	0.106388	Cholesterol to total lipids ratio in large HDL || id:met-d-L_HDL_C_pct	TRUE	reported	igd	150.569206468998
7	1.79999e-08	75071121	-0.0212748	NA	0.00398052	met-d-L_HDL_C_pct	rs236607	T	C	0.563088	Cholesterol to total lipids ratio in large HDL || id:met-d-L_HDL_C_pct	TRUE	reported	igd	28.5661262598107
7	7.59976e-12	130437476	-0.0297402	NA	0.00432854	met-d-L_HDL_C_pct	rs7810507	A	G	0.281086	Cholesterol to total lipids ratio in large HDL || id:met-d-L_HDL_C_pct	TRUE	reported	igd	47.206836655689
7	5.40008e-73	73033559	0.102799	NA	0.00578709	met-d-L_HDL_C_pct	rs34062580	A	G	0.130287	Cholesterol to total lipids ratio in large HDL || id:met-d-L_HDL_C_pct	TRUE	reported	igd	315.542096683389
7	1.29987e-15	25983400	0.0296869	NA	0.00406799	met-d-L_HDL_C_pct	rs56001710	T	A	0.58058	Cholesterol to total lipids ratio in large HDL || id:met-d-L_HDL_C_pct	TRUE	reported	igd	53.2561719044931
8	2.79898e-122	19818773	0.150382	NA	0.00648014	met-d-L_HDL_C_pct	rs117026536	T	G	0.099922	Cholesterol to total lipids ratio in large HDL || id:met-d-L_HDL_C_pct	TRUE	reported	igd	538.546162343953
8	1.7e-08	19662937	-0.084464	NA	0.0148841	met-d-L_HDL_C_pct	rs79153732	T	C	0.017525	Cholesterol to total lipids ratio in large HDL || id:met-d-L_HDL_C_pct	TRUE	reported	igd	32.2031333876293
8	1.59993e-62	126500031	0.064701	NA	0.00398767	met-d-L_HDL_C_pct	rs28601761	G	C	0.420164	Cholesterol to total lipids ratio in large HDL || id:met-d-L_HDL_C_pct	TRUE	reported	igd	263.259204117936
8	7.50067e-21	18272466	0.0428469	NA	0.00468783	met-d-L_HDL_C_pct	rs4921915	A	G	0.779169	Cholesterol to total lipids ratio in large HDL || id:met-d-L_HDL_C_pct	TRUE	reported	igd	83.5401217484036
8	3.90032e-14	126632478	-0.0358026	NA	0.00478416	met-d-L_HDL_C_pct	rs3860848	T	C	0.209569	Cholesterol to total lipids ratio in large HDL || id:met-d-L_HDL_C_pct	TRUE	reported	igd	56.0038316729395
8	1.99986e-15	9173209	0.0315573	NA	0.0039231	met-d-L_HDL_C_pct	rs7012637	A	G	0.474077	Cholesterol to total lipids ratio in large HDL || id:met-d-L_HDL_C_pct	TRUE	reported	igd	64.7054586632647
8	2.5e-08	19972140	0.105379	NA	0.0189964	met-d-L_HDL_C_pct	rs150564454	A	G	0.011474	Cholesterol to total lipids ratio in large HDL || id:met-d-L_HDL_C_pct	TRUE	reported	igd	30.7726951437162
9	2.39999e-08	92207308	-0.0212546	NA	0.00390245	met-d-L_HDL_C_pct	rs7357754	G	A	0.499831	Cholesterol to total lipids ratio in large HDL || id:met-d-L_HDL_C_pct	TRUE	reported	igd	29.664100075529
9	2.99999e-08	1033354	-0.0230571	NA	0.00424539	met-d-L_HDL_C_pct	rs2175055	T	C	0.308257	Cholesterol to total lipids ratio in large HDL || id:met-d-L_HDL_C_pct	TRUE	reported	igd	29.4967509330054
9	2.90001e-09	15293248	0.0338969	NA	0.00593461	met-d-L_HDL_C_pct	rs2156109	G	C	0.876791	Cholesterol to total lipids ratio in large HDL || id:met-d-L_HDL_C_pct	TRUE	reported	igd	32.6238788893283
9	4.20001e-08	86617265	-0.0248582	NA	0.00446514	met-d-L_HDL_C_pct	rs1982151	G	A	0.743265	Cholesterol to total lipids ratio in large HDL || id:met-d-L_HDL_C_pct	TRUE	reported	igd	30.9933981326045
10	2.69998e-08	65390634	0.0206233	NA	0.00395847	met-d-L_HDL_C_pct	rs12218613	C	T	0.57717	Cholesterol to total lipids ratio in large HDL || id:met-d-L_HDL_C_pct	TRUE	reported	igd	27.143234759969
10	2.30001e-10	95309022	0.0390608	NA	0.00590665	met-d-L_HDL_C_pct	rs10786114	T	C	0.875672	Cholesterol to total lipids ratio in large HDL || id:met-d-L_HDL_C_pct	TRUE	reported	igd	43.7320456500274
10	1.99986e-12	94839642	0.0275321	NA	0.00391425	met-d-L_HDL_C_pct	rs2068888	A	G	0.450086	Cholesterol to total lipids ratio in large HDL || id:met-d-L_HDL_C_pct	TRUE	reported	igd	49.474516207403
11	4.00037e-26	116916060	-0.198587	NA	0.0197044	met-d-L_HDL_C_pct	rs144018203	C	G	0.010654	Cholesterol to total lipids ratio in large HDL || id:met-d-L_HDL_C_pct	TRUE	reported	igd	101.572279708703
11	1.39991e-19	47324472	0.0362466	NA	0.00415913	met-d-L_HDL_C_pct	rs7127907	C	A	0.321814	Cholesterol to total lipids ratio in large HDL || id:met-d-L_HDL_C_pct	TRUE	reported	igd	75.9503116221833
11	1.10002e-12	64021821	-0.0484209	NA	0.00688522	met-d-L_HDL_C_pct	rs2302263	T	C	0.088118	Cholesterol to total lipids ratio in large HDL || id:met-d-L_HDL_C_pct	TRUE	reported	igd	49.4572622134068
11	2.5e-10	65473798	-0.0274099	NA	0.00428822	met-d-L_HDL_C_pct	rs10750766	A	C	0.70979	Cholesterol to total lipids ratio in large HDL || id:met-d-L_HDL_C_pct	TRUE	reported	igd	40.8564648548
11	9.69996e-10	27623309	-0.0264381	NA	0.00463637	met-d-L_HDL_C_pct	rs12419462	A	G	0.228748	Cholesterol to total lipids ratio in large HDL || id:met-d-L_HDL_C_pct	TRUE	reported	igd	32.5165385453923
11	3.59749e-183	116648917	0.162661	NA	0.00573716	met-d-L_HDL_C_pct	rs964184	C	G	0.867255	Cholesterol to total lipids ratio in large HDL || id:met-d-L_HDL_C_pct	TRUE	reported	igd	803.846179851315
11	1.59993e-68	61579463	-0.0690302	NA	0.00409437	met-d-L_HDL_C_pct	rs174554	G	A	0.341706	Cholesterol to total lipids ratio in large HDL || id:met-d-L_HDL_C_pct	TRUE	reported	igd	284.252367454911
12	4.10015e-13	111910219	0.0261114	NA	0.003899	met-d-L_HDL_C_pct	rs10774625	G	A	0.502837	Cholesterol to total lipids ratio in large HDL || id:met-d-L_HDL_C_pct	TRUE	reported	igd	44.8491116490303
12	5.10035e-15	124506631	0.0310254	NA	0.00399034	met-d-L_HDL_C_pct	rs10773049	C	T	0.393096	Cholesterol to total lipids ratio in large HDL || id:met-d-L_HDL_C_pct	TRUE	reported	igd	60.4525988015535
12	3.2e-10	124014251	-0.0429322	NA	0.00677553	met-d-L_HDL_C_pct	rs117209788	T	C	0.090952	Cholesterol to total lipids ratio in large HDL || id:met-d-L_HDL_C_pct	TRUE	reported	igd	40.1494631542027
12	2.5e-10	26463082	0.0283821	NA	0.00453582	met-d-L_HDL_C_pct	rs11048456	T	C	0.75621	Cholesterol to total lipids ratio in large HDL || id:met-d-L_HDL_C_pct	TRUE	reported	igd	39.1541164825749
12	2.90001e-14	125264293	-0.0303186	NA	0.0042175	met-d-L_HDL_C_pct	rs3741521	A	G	0.669711	Cholesterol to total lipids ratio in large HDL || id:met-d-L_HDL_C_pct	TRUE	reported	igd	51.6782863599709
12	5.19996e-10	57860826	0.0242289	NA	0.00418341	met-d-L_HDL_C_pct	rs4760259	C	T	0.681954	Cholesterol to total lipids ratio in large HDL || id:met-d-L_HDL_C_pct	TRUE	reported	igd	33.5433577835975
13	2.1e-08	57112724	0.0219909	NA	0.00405119	met-d-L_HDL_C_pct	rs953618	T	G	0.601956	Cholesterol to total lipids ratio in large HDL || id:met-d-L_HDL_C_pct	TRUE	reported	igd	29.4659727829039
15	1.69981e-29	43757184	-0.142863	NA	0.0128024	met-d-L_HDL_C_pct	rs190543502	C	T	0.024112	Cholesterol to total lipids ratio in large HDL || id:met-d-L_HDL_C_pct	TRUE	reported	igd	124.525056349326
16	3.19963e-25	56767381	-0.142095	NA	0.0140218	met-d-L_HDL_C_pct	rs77050717	A	G	0.020268	Cholesterol to total lipids ratio in large HDL || id:met-d-L_HDL_C_pct	TRUE	reported	igd	102.695178994311
16	2.49977e-11	67947158	0.0385205	NA	0.00609385	met-d-L_HDL_C_pct	rs113563886	C	T	0.116669	Cholesterol to total lipids ratio in large HDL || id:met-d-L_HDL_C_pct	TRUE	reported	igd	39.9576843323284
16	1e-200	56985514	0.163712	NA	0.00427275	met-d-L_HDL_C_pct	rs72786786	A	G	0.312308	Cholesterol to total lipids ratio in large HDL || id:met-d-L_HDL_C_pct	TRUE	reported	igd	1468.0676290371
16	1.99986e-24	67506247	0.105145	NA	0.0104646	met-d-L_HDL_C_pct	rs8044652	C	T	0.962947	Cholesterol to total lipids ratio in large HDL || id:met-d-L_HDL_C_pct	TRUE	reported	igd	100.955965311885
16	6.79986e-11	56800627	0.0740566	NA	0.0116147	met-d-L_HDL_C_pct	rs11076170	T	C	0.029356	Cholesterol to total lipids ratio in large HDL || id:met-d-L_HDL_C_pct	TRUE	reported	igd	40.654773443333
16	2.09991e-12	57009137	-0.0893876	NA	0.0123911	met-d-L_HDL_C_pct	rs545858676	C	A	0.037657	Cholesterol to total lipids ratio in large HDL || id:met-d-L_HDL_C_pct	TRUE	reported	igd	52.0397054857554
16	1.10002e-18	81534790	0.037318	NA	0.00423344	met-d-L_HDL_C_pct	rs2925979	C	T	0.69893	Cholesterol to total lipids ratio in large HDL || id:met-d-L_HDL_C_pct	TRUE	reported	igd	77.7051678370563
16	9.90011e-09	15119607	-0.0264141	NA	0.00469019	met-d-L_HDL_C_pct	rs8059755	C	T	0.55864	Cholesterol to total lipids ratio in large HDL || id:met-d-L_HDL_C_pct	TRUE	reported	igd	31.7169021691106
17	1.2e-08	73408819	-0.0249274	NA	0.00438993	met-d-L_HDL_C_pct	rs9908820	G	A	0.72915	Cholesterol to total lipids ratio in large HDL || id:met-d-L_HDL_C_pct	TRUE	reported	igd	32.2432473524852
17	9.09913e-31	41926126	-0.124663	NA	0.0111557	met-d-L_HDL_C_pct	rs72836561	T	C	0.031483	Cholesterol to total lipids ratio in large HDL || id:met-d-L_HDL_C_pct	TRUE	reported	igd	124.876723291903
19	3.69999e-11	11206729	-0.0384373	NA	0.00588143	met-d-L_HDL_C_pct	rs17242381	C	T	0.126669	Cholesterol to total lipids ratio in large HDL || id:met-d-L_HDL_C_pct	TRUE	reported	igd	42.7110139690214
19	3.69999e-08	45397952	0.063929	NA	0.0122624	met-d-L_HDL_C_pct	rs116881820	C	T	0.026043	Cholesterol to total lipids ratio in large HDL || id:met-d-L_HDL_C_pct	TRUE	reported	igd	27.1797128867795
19	5.60015e-63	8429323	0.231044	NA	0.0139592	met-d-L_HDL_C_pct	rs116843064	A	G	0.019852	Cholesterol to total lipids ratio in large HDL || id:met-d-L_HDL_C_pct	TRUE	reported	igd	273.948123711856
19	2.90001e-09	45254168	0.0362262	NA	0.00584802	met-d-L_HDL_C_pct	rs8103315	A	C	0.135789	Cholesterol to total lipids ratio in large HDL || id:met-d-L_HDL_C_pct	TRUE	reported	igd	38.3731863316917
19	6.09958e-15	45357939	0.0295048	NA	0.00394596	met-d-L_HDL_C_pct	rs2927468	G	A	0.523267	Cholesterol to total lipids ratio in large HDL || id:met-d-L_HDL_C_pct	TRUE	reported	igd	55.908777122252
19	1e-200	45412079	-0.251496	NA	0.00717572	met-d-L_HDL_C_pct	rs7412	T	C	0.080658	Cholesterol to total lipids ratio in large HDL || id:met-d-L_HDL_C_pct	TRUE	reported	igd	1228.37564233289
19	6.4e-09	19379549	0.0447729	NA	0.00742026	met-d-L_HDL_C_pct	rs58542926	T	C	0.074402	Cholesterol to total lipids ratio in large HDL || id:met-d-L_HDL_C_pct	TRUE	reported	igd	36.4076128627258
19	1.80011e-12	45173951	-0.0624949	NA	0.00903924	met-d-L_HDL_C_pct	rs28807203	C	A	0.049209	Cholesterol to total lipids ratio in large HDL || id:met-d-L_HDL_C_pct	TRUE	reported	igd	47.7997164121133
20	1.5e-10	62711459	0.0251083	NA	0.00389951	met-d-L_HDL_C_pct	rs8126001	T	C	0.488474	Cholesterol to total lipids ratio in large HDL || id:met-d-L_HDL_C_pct	TRUE	reported	igd	41.4585912999172
20	1e-200	44534651	-0.148956	NA	0.00474283	met-d-L_HDL_C_pct	rs6065904	A	G	0.214776	Cholesterol to total lipids ratio in large HDL || id:met-d-L_HDL_C_pct	TRUE	reported	igd	986.372342594958
20	1.10002e-17	44712815	0.0331551	NA	0.0039088	met-d-L_HDL_C_pct	rs6017733	A	G	0.538369	Cholesterol to total lipids ratio in large HDL || id:met-d-L_HDL_C_pct	TRUE	reported	igd	71.9471814520316
20	3.79997e-09	44609595	0.0374019	NA	0.00652143	met-d-L_HDL_C_pct	rs6032614	T	G	0.899827	Cholesterol to total lipids ratio in large HDL || id:met-d-L_HDL_C_pct	TRUE	reported	igd	32.8928614311253
20	4.70002e-11	17844492	-0.0252632	NA	0.00411164	met-d-L_HDL_C_pct	rs2618567	T	G	0.658874	Cholesterol to total lipids ratio in large HDL || id:met-d-L_HDL_C_pct	TRUE	reported	igd	37.7525729669506
1	1.39991e-11	40035928	-0.0330046	NA	0.00507144	met-d-L_LDL_C_pct	rs3768321	T	G	0.19653	Cholesterol to total lipids ratio in large LDL || id:met-d-L_LDL_C_pct	TRUE	reported	igd	42.3532131484374
1	5.00035e-34	55505647	-0.183353	NA	0.0153304	met-d-L_LDL_C_pct	rs11591147	T	G	0.017458	Cholesterol to total lipids ratio in large LDL || id:met-d-L_LDL_C_pct	TRUE	reported	igd	143.043809391196
1	2.49977e-12	55521313	0.0295609	NA	0.00421131	met-d-L_LDL_C_pct	rs472495	T	G	0.649117	Cholesterol to total lipids ratio in large LDL || id:met-d-L_LDL_C_pct	TRUE	reported	igd	49.2720783213752
1	1.39991e-47	109817590	-0.0698808	NA	0.00484061	met-d-L_LDL_C_pct	rs12740374	T	G	0.221059	Cholesterol to total lipids ratio in large LDL || id:met-d-L_LDL_C_pct	TRUE	reported	igd	208.408558168709
1	3.29997e-09	234858597	0.0237578	NA	0.00402526	met-d-L_LDL_C_pct	rs514230	T	A	0.517627	Cholesterol to total lipids ratio in large LDL || id:met-d-L_LDL_C_pct	TRUE	reported	igd	34.835702163372
2	7.10068e-22	27730940	0.0390268	NA	0.00411213	met-d-L_LDL_C_pct	rs1260326	C	T	0.603982	Cholesterol to total lipids ratio in large LDL || id:met-d-L_LDL_C_pct	TRUE	reported	igd	90.0724993475058
2	4.79954e-15	165528624	0.0311472	NA	0.00412248	met-d-L_LDL_C_pct	rs1128249	T	G	0.391999	Cholesterol to total lipids ratio in large LDL || id:met-d-L_LDL_C_pct	TRUE	reported	igd	57.0848558005024
2	1.6e-10	219699999	-0.0669799	NA	0.0104176	met-d-L_LDL_C_pct	rs78058190	A	G	0.0501	Cholesterol to total lipids ratio in large LDL || id:met-d-L_LDL_C_pct	TRUE	reported	igd	41.3383971763109
2	3.59998e-20	227105921	-0.037811	NA	0.00419711	met-d-L_LDL_C_pct	rs2943650	T	C	0.644755	Cholesterol to total lipids ratio in large LDL || id:met-d-L_LDL_C_pct	TRUE	reported	igd	81.1588012592372
2	1.80011e-16	21319016	0.0465925	NA	0.00579197	met-d-L_LDL_C_pct	rs672889	G	T	0.860131	Cholesterol to total lipids ratio in large LDL || id:met-d-L_LDL_C_pct	TRUE	reported	igd	64.7111950657517
2	1.39991e-18	44074431	-0.0364567	NA	0.00429947	met-d-L_LDL_C_pct	rs4245791	T	C	0.674529	Cholesterol to total lipids ratio in large LDL || id:met-d-L_LDL_C_pct	TRUE	reported	igd	71.8993332533503
3	8.50002e-10	135880410	0.0316939	NA	0.0051273	met-d-L_LDL_C_pct	rs9647335	T	A	0.19201	Cholesterol to total lipids ratio in large LDL || id:met-d-L_LDL_C_pct	TRUE	reported	igd	38.2097247189171
4	1.50003e-12	87985166	-0.0277102	NA	0.00412461	met-d-L_LDL_C_pct	rs3775228	T	C	0.398292	Cholesterol to total lipids ratio in large LDL || id:met-d-L_LDL_C_pct	TRUE	reported	igd	45.1350096789631
4	5.40008e-12	103188709	-0.0523187	NA	0.00767194	met-d-L_LDL_C_pct	rs13107325	T	C	0.074284	Cholesterol to total lipids ratio in large LDL || id:met-d-L_LDL_C_pct	TRUE	reported	igd	46.5054116635411
5	1.99986e-11	55860866	-0.0332551	NA	0.00501291	met-d-L_LDL_C_pct	rs3936510	T	G	0.201954	Cholesterol to total lipids ratio in large LDL || id:met-d-L_LDL_C_pct	TRUE	reported	igd	44.008513683126
5	6.79986e-22	74934009	-0.0389863	NA	0.00407187	met-d-L_LDL_C_pct	rs34341	T	A	0.574467	Cholesterol to total lipids ratio in large LDL || id:met-d-L_LDL_C_pct	TRUE	reported	igd	91.6718999689455
6	5.79963e-14	25715657	-0.0563136	NA	0.00796837	met-d-L_LDL_C_pct	rs116009877	A	G	0.071168	Cholesterol to total lipids ratio in large LDL || id:met-d-L_LDL_C_pct	TRUE	reported	igd	49.9444919710169
6	2.70023e-12	31329478	-0.0598328	NA	0.00841385	met-d-L_LDL_C_pct	rs62396280	A	G	0.061019	Cholesterol to total lipids ratio in large LDL || id:met-d-L_LDL_C_pct	TRUE	reported	igd	50.5695540197337
6	1.40001e-08	29812895	0.0333151	NA	0.00580906	met-d-L_LDL_C_pct	rs72843670	C	T	0.138373	Cholesterol to total lipids ratio in large LDL || id:met-d-L_LDL_C_pct	TRUE	reported	igd	32.8905032079059
6	1.6e-08	34592090	-0.0349956	NA	0.00630583	met-d-L_LDL_C_pct	rs6907508	G	A	0.11612	Cholesterol to total lipids ratio in large LDL || id:met-d-L_LDL_C_pct	TRUE	reported	igd	30.7994081531339
6	4.70002e-22	161092438	-0.0623299	NA	0.00667769	met-d-L_LDL_C_pct	rs11751347	T	C	0.102256	Cholesterol to total lipids ratio in large LDL || id:met-d-L_LDL_C_pct	TRUE	reported	igd	87.1245108041596
7	1.99986e-12	25991826	0.037332	NA	0.0055096	met-d-L_LDL_C_pct	rs4722551	C	T	0.158088	Cholesterol to total lipids ratio in large LDL || id:met-d-L_LDL_C_pct	TRUE	reported	igd	45.9115943281459
7	1.99986e-18	73033559	0.051418	NA	0.00598126	met-d-L_LDL_C_pct	rs34062580	A	G	0.130287	Cholesterol to total lipids ratio in large LDL || id:met-d-L_LDL_C_pct	TRUE	reported	igd	73.900095127646
7	2.1e-08	17987865	0.0224306	NA	0.00403807	met-d-L_LDL_C_pct	rs6942635	C	T	0.50873	Cholesterol to total lipids ratio in large LDL || id:met-d-L_LDL_C_pct	TRUE	reported	igd	30.8556070547375
7	2.99999e-09	6461310	0.0273895	NA	0.00459595	met-d-L_LDL_C_pct	rs79949326	T	C	0.258679	Cholesterol to total lipids ratio in large LDL || id:met-d-L_LDL_C_pct	TRUE	reported	igd	35.5154742096638
8	3.19963e-60	19818773	0.108369	NA	0.0067047	met-d-L_LDL_C_pct	rs117026536	T	G	0.099922	Cholesterol to total lipids ratio in large LDL || id:met-d-L_LDL_C_pct	TRUE	reported	igd	261.247071719209
8	2.99999e-08	126631799	-0.0277257	NA	0.00494564	met-d-L_LDL_C_pct	rs3860847	A	G	0.212511	Cholesterol to total lipids ratio in large LDL || id:met-d-L_LDL_C_pct	TRUE	reported	igd	31.4282384056443
8	1.9002e-31	126480367	0.0481346	NA	0.00423473	met-d-L_LDL_C_pct	rs4871603	T	C	0.654394	Cholesterol to total lipids ratio in large LDL || id:met-d-L_LDL_C_pct	TRUE	reported	igd	129.200228920731
8	3.80014e-24	9183596	0.0697514	NA	0.00702636	met-d-L_LDL_C_pct	rs4841132	G	A	0.909149	Cholesterol to total lipids ratio in large LDL || id:met-d-L_LDL_C_pct	TRUE	reported	igd	98.547375568889
9	1e-15	107669073	-0.0496006	NA	0.00620139	met-d-L_LDL_C_pct	rs13284054	C	T	0.125077	Cholesterol to total lipids ratio in large LDL || id:met-d-L_LDL_C_pct	TRUE	reported	igd	63.9728605757844
9	1.9002e-16	107589567	0.100561	NA	0.0119855	met-d-L_LDL_C_pct	rs7024300	T	C	0.029037	Cholesterol to total lipids ratio in large LDL || id:met-d-L_LDL_C_pct	TRUE	reported	igd	70.3958171155254
10	2.99999e-08	64934548	0.0207254	NA	0.00403012	met-d-L_LDL_C_pct	rs10822145	T	C	0.476844	Cholesterol to total lipids ratio in large LDL || id:met-d-L_LDL_C_pct	TRUE	reported	igd	26.4466024435398
11	1.29987e-77	61603510	-0.0773858	NA	0.00421103	met-d-L_LDL_C_pct	rs174576	A	C	0.350038	Cholesterol to total lipids ratio in large LDL || id:met-d-L_LDL_C_pct	TRUE	reported	igd	337.711525346118
11	1.7e-08	65405600	0.0265193	NA	0.00497014	met-d-L_LDL_C_pct	rs2306363	T	G	0.206708	Cholesterol to total lipids ratio in large LDL || id:met-d-L_LDL_C_pct	TRUE	reported	igd	28.4699607356262
11	6.4003e-16	116916060	-0.158954	NA	0.0203679	met-d-L_LDL_C_pct	rs144018203	C	G	0.010654	Cholesterol to total lipids ratio in large LDL || id:met-d-L_LDL_C_pct	TRUE	reported	igd	60.9046447384807
11	1.5e-09	68603346	0.02558	NA	0.00410029	met-d-L_LDL_C_pct	rs11228377	C	T	0.593402	Cholesterol to total lipids ratio in large LDL || id:met-d-L_LDL_C_pct	TRUE	reported	igd	38.9199194026469
11	9.60064e-12	27620932	-0.0309347	NA	0.00479552	met-d-L_LDL_C_pct	rs11030067	T	C	0.22807	Cholesterol to total lipids ratio in large LDL || id:met-d-L_LDL_C_pct	TRUE	reported	igd	41.612173840693
11	5.70033e-14	47336442	0.0363043	NA	0.00492698	met-d-L_LDL_C_pct	rs6485751	C	G	0.209935	Cholesterol to total lipids ratio in large LDL || id:met-d-L_LDL_C_pct	TRUE	reported	igd	54.2943372176855
11	3.29989e-48	116648917	0.0862857	NA	0.00593033	met-d-L_LDL_C_pct	rs964184	C	G	0.867255	Cholesterol to total lipids ratio in large LDL || id:met-d-L_LDL_C_pct	TRUE	reported	igd	211.699548462903
11	1.89998e-08	64021821	-0.0402135	NA	0.00711705	met-d-L_LDL_C_pct	rs2302263	T	C	0.088118	Cholesterol to total lipids ratio in large LDL || id:met-d-L_LDL_C_pct	TRUE	reported	igd	31.9259415115972
12	9.20026e-14	111910219	0.0280412	NA	0.00402974	met-d-L_LDL_C_pct	rs10774625	G	A	0.502837	Cholesterol to total lipids ratio in large LDL || id:met-d-L_LDL_C_pct	TRUE	reported	igd	48.4216001866923
15	7.59976e-28	58728067	-0.108646	NA	0.0100459	met-d-L_LDL_C_pct	rs72740877	A	G	0.044626	Cholesterol to total lipids ratio in large LDL || id:met-d-L_LDL_C_pct	TRUE	reported	igd	116.963345453281
15	2.19989e-18	58580781	0.0431743	NA	0.00488835	met-d-L_LDL_C_pct	rs1560390	C	T	0.219676	Cholesterol to total lipids ratio in large LDL || id:met-d-L_LDL_C_pct	TRUE	reported	igd	78.0056433850202
15	1.9002e-28	44028047	-0.144294	NA	0.0130749	met-d-L_LDL_C_pct	rs147233090	T	C	0.024586	Cholesterol to total lipids ratio in large LDL || id:met-d-L_LDL_C_pct	TRUE	reported	igd	121.792289207321
15	9.2045e-112	58680184	-0.092583	NA	0.00421393	met-d-L_LDL_C_pct	rs7177289	T	C	0.354017	Cholesterol to total lipids ratio in large LDL || id:met-d-L_LDL_C_pct	TRUE	reported	igd	482.711743464948
16	1.5e-10	81534790	0.0272673	NA	0.00438204	met-d-L_LDL_C_pct	rs2925979	C	T	0.69893	Cholesterol to total lipids ratio in large LDL || id:met-d-L_LDL_C_pct	TRUE	reported	igd	38.7196655742458
16	4.20001e-09	67947158	0.0357333	NA	0.00630777	met-d-L_LDL_C_pct	rs113563886	C	T	0.116669	Cholesterol to total lipids ratio in large LDL || id:met-d-L_LDL_C_pct	TRUE	reported	igd	32.0918351365409
16	4.49997e-10	15172118	0.0267369	NA	0.00441774	met-d-L_LDL_C_pct	rs11644601	C	T	0.296692	Cholesterol to total lipids ratio in large LDL || id:met-d-L_LDL_C_pct	TRUE	reported	igd	36.6287247312348
16	7.90679e-119	56993324	0.0974557	NA	0.00429661	met-d-L_LDL_C_pct	rs3764261	A	C	0.324423	Cholesterol to total lipids ratio in large LDL || id:met-d-L_LDL_C_pct	TRUE	reported	igd	514.473039324113
16	2.80027e-14	57049137	-0.0886867	NA	0.0118626	met-d-L_LDL_C_pct	rs75911530	A	G	0.032886	Cholesterol to total lipids ratio in large LDL || id:met-d-L_LDL_C_pct	TRUE	reported	igd	55.892973871452
16	1.20005e-13	67506247	0.0816525	NA	0.010832	met-d-L_LDL_C_pct	rs8044652	C	T	0.962947	Cholesterol to total lipids ratio in large LDL || id:met-d-L_LDL_C_pct	TRUE	reported	igd	56.8226743596883
17	4.30002e-09	76402116	0.0243923	NA	0.00414356	met-d-L_LDL_C_pct	rs2376584	A	G	0.408769	Cholesterol to total lipids ratio in large LDL || id:met-d-L_LDL_C_pct	TRUE	reported	igd	34.6543886444809
17	3.80014e-13	41926126	-0.0823797	NA	0.0115261	met-d-L_LDL_C_pct	rs72836561	T	C	0.031483	Cholesterol to total lipids ratio in large LDL || id:met-d-L_LDL_C_pct	TRUE	reported	igd	51.0829119234173
18	4.79999e-08	19658460	-0.0250065	NA	0.00466309	met-d-L_LDL_C_pct	rs4800356	T	C	0.288975	Cholesterol to total lipids ratio in large LDL || id:met-d-L_LDL_C_pct	TRUE	reported	igd	28.7579699681569
19	1.20005e-12	45215081	-0.098834	NA	0.0142923	met-d-L_LDL_C_pct	rs111278137	A	G	0.021615	Cholesterol to total lipids ratio in large LDL || id:met-d-L_LDL_C_pct	TRUE	reported	igd	47.8198817307152
19	1.9002e-29	45337918	0.125693	NA	0.011015	met-d-L_LDL_C_pct	rs147711004	A	G	0.036035	Cholesterol to total lipids ratio in large LDL || id:met-d-L_LDL_C_pct	TRUE	reported	igd	130.212651043876
19	5.90065e-41	11190481	-0.0849606	NA	0.00638425	met-d-L_LDL_C_pct	rs77265569	T	G	0.114165	Cholesterol to total lipids ratio in large LDL || id:met-d-L_LDL_C_pct	TRUE	reported	igd	177.098699183823
[truncated: 15,616 more rows]
