# Supplementary material for: Unveiling the intricate causal nexus between pancreatic cancer and peripheral metabolites through a comprehensive bidirectional two-sample Mendelian randomization analysis
Source: Front Mol Biosci. 2023 Oct 25;10:1279157. doi: 10.3389/fmolb.2023.1279157 (PMC10634252; doi:10.3389/fmolb.2023.1279157)
Supplement: Supplementary file 10 [file DataSheet2.CSV]

SNP	chr.exposure	pos.exposure	effect_allele.exposure	other_allele.exposure	eaf.exposure	beta.exposure	se.exposure	pval.exposure	ncase.exposure	ncontrol.exposure	samplesize.exposure	exposure	mr_keep.exposure	pval_origin.exposure	id.exposure	F.exposure
rs3790848	1	200036983	A	C	0.368318	-0.21827	0.0422576	2.4016e-07	1249	259583	260832	C3_PANCREAS_EXALLC	TRUE	reported	kGj5o2	26.679546376839
rs80049797	4	42697729	C	G	0.629628	0.194531	0.0421298	3.88517e-06	1249	259583	260832	C3_PANCREAS_EXALLC	TRUE	reported	kGj5o2	21.3205715957675
rs145094494	4	185692291	A	G	0.00306224	1.12572	0.246396	4.90625e-06	1249	259583	260832	C3_PANCREAS_EXALLC	TRUE	reported	kGj5o2	20.8734125915937
rs31490	5	1344343	A	G	0.47974	0.225251	0.0397832	1.49658e-08	1249	259583	260832	C3_PANCREAS_EXALLC	TRUE	reported	kGj5o2	32.057823185519
rs143171208	5	24838358	C	G	0.019326	0.602736	0.128444	2.69755e-06	1249	259583	260832	C3_PANCREAS_EXALLC	TRUE	reported	kGj5o2	22.0204717872951
rs1650509	5	158606699	C	T	0.136224	0.268767	0.0544355	7.91936e-07	1249	259583	260832	C3_PANCREAS_EXALLC	TRUE	reported	kGj5o2	24.3774039934959
rs7874804	9	82822678	A	G	0.288557	0.213012	0.0435512	1.00291e-06	1249	259583	260832	C3_PANCREAS_EXALLC	TRUE	reported	kGj5o2	23.922572981014
rs576123	9	133268896	T	C	0.564357	-0.215544	0.0397615	5.92925e-08	1249	259583	260832	C3_PANCREAS_EXALLC	TRUE	reported	kGj5o2	29.3863980287179
rs4886849	15	77091660	C	T	0.716081	-0.218094	0.0431432	4.3011e-07	1249	259583	260832	C3_PANCREAS_EXALLC	TRUE	reported	kGj5o2	25.5542257511859
rs77092036	16	54772273	C	A	0.272768	0.212465	0.043651	1.13094e-06	1249	259583	260832	C3_PANCREAS_EXALLC	TRUE	reported	kGj5o2	23.6911640746829
rs184012650	17	960922	G	C	0.0298531	0.49758	0.103978	1.70596e-06	1249	259583	260832	C3_PANCREAS_EXALLC	TRUE	reported	kGj5o2	22.9003917815276
